# Supplementary material for: Insights on the Evolutionary Genomics of the Blautia Genus: Potential New Species and Genetic Content Among Lineages
Source: Front Microbiol. 2021 Apr 26;12:660920. doi: 10.3389/fmicb.2021.660920 (PMC8107234; doi:10.3389/fmicb.2021.660920)
Supplement: Supplementary Table 1 — Currently established/proposed Blautia species in September 2020. [file Table_1.XLSX]

## Sheet: Supplementary Table S1
Name	Reference (DOI)	Year of proposal or reclassification	Source	Type strain	Type strain Assembly (RefSeq)	Nucleotide Accession for 16S rRNA genes	Additional comments
Blautia coccoides	DOI 10.1099/ijs.0.65208-0	2008	mouse faeces	DSM 935	GCF_004340925.1	AB571656, M59090	formerly known as Clostridium coccoides
Blautia hansenii	DOI 10.1099/ijs.0.65208-0	2008	human feces	DSM 20583	GCF_002222595.2	AB534168, M59114	formerly known as Ruminococcus hansenii
Blautia hydrogenotrophica	DOI 10.1099/ijs.0.65208-0	2008	human feces	DSM 10507	GCF_000157975.1	AB910751, X95624	formerly known as Ruminococcus hydrogenotrophicus
Blautia luti	DOI 10.1099/ijs.0.65208-0	2008	human feces	DSM 14534	GCF_009707925.1	AJ133124	formerly known as Ruminococcus luti
Blautia producta	DOI 10.1099/ijs.0.65208-0	2008	human feces	DSM 2950	GCF_014131715.1	AB600998, D14144, X94966	formerly known as Ruminococcus productus
Blautia schinkii	DOI 10.1099/ijs.0.65208-0	2008	rumen	DSM 10518	N/A (A)	X94965	formerly known as Ruminococcus schinkii
Blautia wexlerae	DOI 10.1099/ijs.0.65208-0	2008	human feces	DSM 19850	GCF_000484655.1	EF036467, LC037229
Blautia glucerasei	DOI 10.1007/s00203-010-0566-8	2010	dog feces	DSM 22028	N/A	AB439724, AB588023	Also known as Blautia glucerasea
Blautia stercoris	DOI 10.1099/ijs.0.031625-0	2012	human feces	JCM 17204	N/A	HM626177
Blautia faecis	DOI 10.1099/ijs.0.036541-0	2013	human feces	JCM 17205	N/A	HM626178
Blautia obeum	DOI 10.1099/ijs.0.000015	2015	human feces	DSM 25238	GCF_000153905.1	X85101	formerly known as Ruminococcus obeum
Blautia caecimuris	DOI 10.1038/nmicrobiol.2016.131	2016	mouse caecum	DSM 29492	N/A	KR364746
"Blautia marasmi"	DOI 10.1016/j.nmni.2017.02.004	2017	human feces	Marseille-P2377	GCF_900258535.1	LT631508	Isolated by culturomics; unofficial species name
"Blautia phocaeensis"	DOI 10.1016/j.nmni.2017.05.017	2017	human feces	Marseille-P3441	N/A	LT631543	Isolated by culturomics; unofficial species name
"Blautia provencensis"	DOI 10.1016/j.nmni.2017.05.005	2017	human feces	Marseille-P3502	N/A	LT714168	Isolated by culturomics; unofficial species name
Blautia massiliensis	DOI 10.1016/j.anaerobe.2016.12.001	2017	human feces	DSM 101187	GCF_001487165.1	LN890282
Blautia hominis	DOI 10.1099/ijsem.0.002623	2018	human feces	JCM 32276	GCF_002270465.1	KY703632, MG696221, MG696222, MG696223, MG696224
Blautia argi	DOI 10.1099/ijsem.0.002981	2019	dog feces	JCM 31394	GCF_003287895.1	KX025138
Blautia brookingsii	DOI 10.1016/j.nmni.2019.100648	2020	human feces	DSM 107275	GCF_003011855.2	MH127966
Blautia faecicola	DOI 10.1099/ijsem.0.004015	2020	human feces	DSM 107827	GCF_004123145.1	MK424331
"Blautia intestinalis"	DOI 10.21203/rs.3.rs-74101/v1	2020	human feces	CGMCC 1.52850	GCF_014297355.1	MT905179	Isolated by culturomics; unofficial species name
"Blautia segnis"	DOI 10.21203/rs.3.rs-74101/v1	2020	human feces	CGMCC 1.32886	GCF_014287535.1	MT905180	Isolated by culturomics; unofficial species name
"Blautia tardus"	DOI 10.21203/rs.3.rs-74101/v1	2020	human feces	CGMCC 1.32887	GCF_014297345.1	MT905181	Isolated by culturomics; unofficial species name
"Blautia celeris"	DOI 10.21203/rs.3.rs-74101/v1	2020	human feces	CGMCC 1.32807	GCF_014287615.1	MT905182	Isolated by culturomics; unofficial species name
"Blautia lentus"	DOI 10.21203/rs.3.rs-74101/v1	2020	human feces	CGMCC 1.32888	GCF_014287855.1	MT905183	Isolated by culturomics; unofficial species name
"Blautia difficilis"	DOI 10.21203/rs.3.rs-74101/v1	2020	human feces	CGMCC 1.32889	GCF_014297245.1	MT905184	Isolated by culturomics; unofficial species name
(A) A genome with assembly accession GCA_000702025.1 was found in Genbank, but it was rejected from RefSeq
