# Supplementary material for: Insights on the Evolutionary Genomics of the Blautia Genus: Potential New Species and Genetic Content Among Lineages
Source: Front Microbiol. 2021 Apr 26;12:660920. doi: 10.3389/fmicb.2021.660920 (PMC8107234; doi:10.3389/fmicb.2021.660920)
Supplement: Supplementary Table 2 — List of the Blautia RefSeq genome assemblies utilized in this study. [file Table_2.XLSX]

## Sheet: Hoja 1
NCBI Refseq Assembly	Name
GCF_000153905.1	Blautia obeum ATCC 29174
GCF_000157975.1	Blautia hydrogenotrophica DSM 10507
GCF_000424085.1	Blautia wexlerae AGR2146
GCF_000466565.1	Blautia sp. KLE 1732
GCF_000484655.1	Blautia wexlerae DSM 19850
GCF_000765245.1	Blautia producta ER3
GCF_001404455.1	Blautia obeum 2789STDY5608838
GCF_001404535.1	Blautia obeum 2789STDY5608837
GCF_001404735.1	Blautia wexlerae 2789STDY5834911
GCF_001404755.1	Blautia wexlerae 2789STDY5834863
GCF_001404775.1	Blautia obeum 2789STDY5834957
GCF_001404935.1	Blautia hydrogenotrophica 2789STDY5608857
GCF_001405215.1	Blautia obeum 2789STDY5834921
GCF_001405455.1	Blautia obeum 2789STDY5834861
GCF_001487165.1	Blautia massiliensis GD9
GCF_001689125.2	Blautia sp. YL58
GCF_002159835.1	Blautia sp. An249
GCF_002161285.1	Blautia sp. An81
GCF_002161645.1	Blautia sp. An46
GCF_002221555.2	Blautia coccoides YL58
GCF_002222595.2	Blautia hansenii DSM 20583
GCF_002270465.1	Blautia hominis KB1
GCF_003011855.2	Blautia sp. SG-772
GCF_003184505.1	Blautia sp. BCRC 81119
GCF_003287895.1	Blautia sp. N6H1-15
GCF_003324155.1	Blautia obeum APC942/31-1
GCF_003435675.1	Blautia sp. AM23-13AC
GCF_003435775.1	Blautia sp. AM16-16B
GCF_003436075.1	Blautia obeum TM09-13AC
GCF_003437665.1	Blautia obeum TF09-10AC
GCF_003438845.1	Blautia obeum OM06-11AA
GCF_003439215.1	Blautia obeum OM03-6
GCF_003457595.1	Blautia obeum AF29-2BH
GCF_003458635.1	Blautia obeum AF24-10LB
GCF_003459025.1	Blautia obeum AF25-21
GCF_003459375.1	Blautia obeum AF21-24
GCF_003460565.1	Blautia sp. AF32-4BH
GCF_003460685.1	Blautia sp. OF03-13
GCF_003460955.1	Blautia sp. AF26-2
GCF_003461245.1	Blautia sp. AF19-10LB
GCF_003462165.1	Blautia sp. AM28-36
GCF_003463065.1	Blautia sp. OF03-15BH
GCF_003463085.1	Blautia obeum OF03-14
GCF_003464105.1	Blautia obeum AM54-7NE
GCF_003464645.1	Blautia obeum AF14-23
GCF_003465235.1	Blautia obeum AF14-52
GCF_003466965.1	Blautia obeum AM43-41
GCF_003467325.1	Blautia obeum AM41-5
GCF_003467455.1	Blautia obeum AM39-5AC
GCF_003467675.1	Blautia obeum AM37-4AC
GCF_003468725.1	Blautia obeum AM32-10AC
GCF_003468995.1	Blautia obeum AM29-25AC
GCF_003469155.1	Blautia obeum AM34-12
GCF_003469845.1	Blautia obeum AM28-23
GCF_003469945.1	Blautia obeum AM27-32LB
GCF_003470555.1	Blautia obeum AM18-2AC
GCF_003471125.1	Blautia obeum AM22-9LB
GCF_003473685.1	Blautia sp. AM22-22LB
GCF_003474255.1	Blautia obeum AF39-4
GCF_003474705.1	Blautia obeum AF37-6AC
GCF_003475275.1	Blautia obeum AF35-14AC
GCF_003477865.1	Blautia sp. AF34-10
GCF_003478165.1	Blautia sp. OF01-4LB
GCF_003478565.1	Blautia sp. AF25-12LB
GCF_003478705.1	Blautia sp. AF22-5LB
GCF_003479025.1	Blautia sp. AF19-34
GCF_003479105.1	Blautia sp. AF19-13LB
GCF_003479155.1	Blautia sp. AF19-1
GCF_003479185.1	Blautia sp. AF17-9LB
GCF_003479665.1	Blautia sp. AF14-40
GCF_003479705.1	Blautia sp. AF13-16
GCF_003479865.1	Blautia sp. AM47-4
GCF_003479885.1	Blautia sp. AM46-5
GCF_003480005.1	Blautia sp. AM46-3MH
GCF_003480245.1	Blautia sp. AM42-2
GCF_003480555.1	Blautia sp. AM29-29
GCF_003480695.1	Blautia sp. AM28-10
GCF_003480845.1	Blautia sp. TM10-2
GCF_003480905.1	Blautia sp. AM28-27
GCF_003481175.1	Blautia sp. TF12-31AT
GCF_003481205.1	Blautia sp. TF12-12AT
GCF_003481215.1	Blautia sp. TF11-31AT
GCF_003481245.1	Blautia sp. TF10-30
GCF_003481425.1	Blautia sp. OM06-15AC
GCF_003481455.1	Blautia sp. OM05-6
GCF_003481595.1	Blautia sp. OM07-19
GCF_003482095.1	Blautia sp. OF09-25XD
GCF_003482385.1	Blautia sp. OF11-22
GCF_004123145.1	Blautia faecicola KGMB01111
GCF_004167315.1	Blautia sp. aa_0143
GCF_004167815.1	Blautia obeum af_0058
GCF_004210255.1	Blautia producta PMF1
GCF_004340925.1	Blautia coccoides DSM 935
GCF_005844445.1	Blautia hansenii 1001175st1_E1
GCF_005845175.1	Blautia obeum 1001271st1_E5
GCF_005848555.1	Blautia sp. SC05B48
GCF_009707925.1	Blautia luti DSM 14534
GCF_009876855.1	Blautia massiliensis BIOML-A4
GCF_009876865.1	Blautia wexlerae BIOML-A1
GCF_009876875.1	Blautia massiliensis BIOML-A3
GCF_009876885.1	Blautia massiliensis BIOML-A1
GCF_009876905.1	Blautia massiliensis BIOML-A2
GCF_009881235.1	Blautia wexlerae BIOML-A19
GCF_009881255.1	Blautia wexlerae BIOML-A17
GCF_009881295.1	Blautia wexlerae BIOML-A16
GCF_009881335.1	Blautia wexlerae BIOML-A13
GCF_009881345.1	Blautia wexlerae BIOML-A15
GCF_009881365.1	Blautia wexlerae BIOML-A14
GCF_009881395.1	Blautia wexlerae BIOML-A11
GCF_009881405.1	Blautia wexlerae BIOML-A10
GCF_009881425.1	Blautia wexlerae BIOML-A9
GCF_009881435.1	Blautia wexlerae BIOML-A12
GCF_009881475.1	Blautia wexlerae BIOML-A7
GCF_009881485.1	Blautia wexlerae BIOML-A8
GCF_009881535.1	Blautia wexlerae BIOML-A6
GCF_009882995.1	Blautia wexlerae BIOML-A5
GCF_009883035.1	Blautia wexlerae BIOML-A3
GCF_009883045.1	Blautia wexlerae BIOML-A4
GCF_009883055.1	Blautia sp. BIOML-A1
GCF_009883065.1	Blautia obeum BIOML-A1
GCF_009883115.1	Blautia wexlerae BIOML-A2
GCF_013112015.1	Blautia producta SCSK
GCF_013299555.1	Blautia wexlerae MSK.18.16
GCF_013299585.1	Blautia obeum MSK.18.40
GCF_013299815.1	Blautia wexlerae MSK.22.17
GCF_013299975.1	Blautia wexlerae MSK.20.13
GCF_013299995.1	Blautia wexlerae MSK.19.90
GCF_013300045.1	Blautia wexlerae MSK.19.41
GCF_013300155.1	Blautia faecis MSK.18.51
GCF_013300455.1	Blautia wexlerae MSK.18.18
GCF_013300825.1	Blautia wexlerae MSK.20.46
GCF_013300855.1	Blautia wexlerae MSK.20.14
GCF_013301625.1	Blautia wexlerae MSK.23.78
GCF_013301645.1	Blautia wexlerae MSK.23.75
GCF_013301655.1	Blautia wexlerae MSK.23.95
GCF_013301675.1	Blautia wexlerae MSK.23.33
GCF_013301695.1	Blautia wexlerae MSK.22.83
GCF_013301725.1	Blautia wexlerae MSK.22.69
GCF_013301745.1	Blautia wexlerae MSK.22.61
GCF_013301765.1	Blautia wexlerae MSK.22.49
GCF_013301775.1	Blautia wexlerae MSK.22.59
GCF_013301805.1	Blautia massiliensis MSK.22.56
GCF_013301825.1	Blautia wexlerae MSK.22.27
GCF_013301845.1	Blautia wexlerae MSK.20.76
GCF_013301855.1	Blautia wexlerae MSK.22.10
GCF_013301875.1	Blautia wexlerae MSK.21.6
GCF_013301885.1	Blautia wexlerae MSK.21.40
GCF_013301925.1	Blautia wexlerae MSK.20.44
GCF_013301935.1	Blautia wexlerae MSK.18.42
GCF_013301945.1	Blautia wexlerae MSK.17.7
GCF_013301985.1	Blautia wexlerae MSK.18.71
GCF_013302025.1	Blautia wexlerae MSK.15.46
GCF_013302035.1	Blautia wexlerae MSK.15.6
GCF_013302045.1	Blautia wexlerae MSK.15.30
GCF_013302085.1	Blautia wexlerae MSK.15.27
GCF_013302095.1	Blautia wexlerae MSK.15.15
GCF_013302125.1	Blautia wexlerae MSK.14.2
GCF_013302135.1	Blautia wexlerae MSK.14.18
GCF_013302155.1	Blautia producta MSK.4.17
GCF_013302185.1	Blautia producta MSK.4.13
GCF_013302195.1	Blautia obeum MSK.20.67
GCF_013302215.1	Blautia obeum MSK.20.66
GCF_013302245.1	Blautia obeum MSK.13.37
GCF_013302255.1	Blautia obeum MSK.14.21
GCF_013302285.1	Blautia massiliensis MSK.17.60
GCF_013302295.1	Blautia schinkii MSK.6.32
GCF_013302305.1	Blautia massiliensis MSK.16.77
GCF_013302345.1	Blautia faecis MSK.17.74
GCF_013302375.1	Blautia faecis MSK.14.13
GCF_013302405.1	Blautia caecimuris MSK.19.25
GCF_013302415.1	Blautia faecis MSK.11.45
GCF_013304315.1	Blautia obeum MSK.20.89
GCF_013304335.1	Blautia producta MSK.4.14
GCF_013304385.1	Blautia glucerasea MSK.21.93
GCF_013304405.1	Blautia wexlerae MSK.21.50
GCF_013304415.1	Blautia massiliensis MSK.18.38
GCF_013304445.1	Blautia hansenii MSK.15.26
GCF_013304465.1	Blautia obeum MSK.17.81
GCF_013304475.1	Blautia faecis MSK.18.27
GCF_013304525.1	Blautia obeum MSK.18.90
GCF_013304535.1	Blautia wexlerae MSK.18.3
GCF_013304625.1	Blautia wexlerae MSK.19.7
GCF_013304685.1	Blautia wexlerae MSK.19.37
GCF_013304735.1	Blautia luti MSK.16.34
GCF_013304785.1	Blautia wexlerae MSK.18.96
GCF_013304825.1	Blautia schinkii MSK.6.26
GCF_013304855.1	Blautia wexlerae MSK.18.55
GCF_013304875.1	Blautia schinkii MSK.6.27
GCF_013304885.1	Blautia schinkii MSK.15.25
GCF_013304925.1	Blautia schinkii MSK.6.25
GCF_013304935.1	Blautia schinkii MSK.14.32
GCF_013304975.1	Blautia massiliensis MSK.6.6
GCF_013305005.1	Blautia massiliensis MSK.17.18
GCF_013305025.1	Blautia massiliensis MSK.22.60
GCF_013305035.1	Blautia massiliensis MSK.15.19
GCF_013305045.1	Blautia massiliensis MSK.19.60
GCF_013305055.1	Blautia massiliensis MSK.16.79
GCF_013305105.1	Blautia luti MSK.13.40
GCF_013305115.1	Blautia glucerasea MSK.14.58
GCF_013305155.1	Blautia massiliensis MSK.13.24
GCF_013305165.1	Blautia massiliensis MSK.13.38
GCF_013317245.1	Blautia sp. MSK.20.85
GCF_014131715.1	Blautia producta DSM 2950
GCF_014269345.1	Blautia massiliensis 4_46
GCF_014287535.1	Blautia sp. BX17
GCF_014287615.1	Blautia sp. NSJ-34
GCF_014287855.1	Blautia sp. M16
GCF_014297245.1	Blautia sp. M29
GCF_014297345.1	Blautia sp. BX19
GCF_014297355.1	Blautia sp. 2744
GCF_900078295.2	Blautia sp. Marseille-P2398
GCF_900101315.1	Blautia sp. SF-50
GCF_900120195.1	Blautia sp. Marseille-P3087
GCF_900120295.1	Blautia sp. Marseille-P3201T
GCF_900258535.1	Blautia marasmi Marseille-P2377
GCF_900461125.1	Blautia coccoides NCTC11035
GCF_902167525.1	Blautia wexlerae LFYP_14
GCF_902167715.1	Blautia luti RSSSTS7063_SV_a2_mod
GCF_902167835.1	Blautia obeum SSTS_Bg7063
GCF_902362465.1	Blautia hydrogenotrophica MGYG-HGUT-00035
GCF_902363525.1	Blautia producta MGYG-HGUT-00123
GCF_902364415.1	Blautia obeum MGYG-HGUT-00212
GCF_902364805.1	Blautia obeum MGYG-HGUT-00252
GCF_902377405.1	Blautia producta MGYG-HGUT-01689
GCF_902387025.1	Blautia marasmi MGYG-HGUT-02437
