# Supplementary material for: Insights on the Evolutionary Genomics of the Blautia Genus: Potential New Species and Genetic Content Among Lineages
Source: Front Microbiol. 2021 Apr 26;12:660920. doi: 10.3389/fmicb.2021.660920 (PMC8107234; doi:10.3389/fmicb.2021.660920)
Supplement: Supplementary Table 3 — Genomic pairwise calculations for ANI, TETRA, and AAI obtained from the Blautia dataset and the outgroup (GCF_014287855.1). [file Table_3.XLSX]

## Sheet: all_data_v2
#Genome 01	Genome 02	TETRA	ANI	AAI
GCF_013304925.1_ASM1330492v1	GCF_013304825.1_ASM1330482v1	1	99.9984	100
GCF_013304925.1_ASM1330492v1	GCF_013304875.1_ASM1330487v1	0.99904	99.9989	100
GCF_902364415.1_MGYG-HGUT-00212	GCF_003474255.1_ASM347425v1	1	100	100
GCF_013304685.1_ASM1330468v1	GCF_013300045.1_ASM1330004v1	1	99.993	100
GCF_902364805.1_MGYG-HGUT-00252	GCF_003469845.1_ASM346984v1	1	100	100
GCF_013305005.1_ASM1330500v1	GCF_013302285.1_ASM1330228v1	1	99.9976	100
GCF_013302295.1_ASM1330229v1	GCF_013304825.1_ASM1330482v1	1	99.9991	100
GCF_013304335.1_ASM1330433v1	GCF_013302155.1_ASM1330215v1	1	99.9985	100
GCF_013304335.1_ASM1330433v1	GCF_013302185.1_ASM1330218v1	1	99.9971	100
GCF_009881255.1_ASM988125v1	GCF_009881295.1_ASM988129v1	0.99986	99.9634	100
GCF_009881255.1_ASM988125v1	GCF_009881235.1_ASM988123v1	0.99987	99.9724	100
GCF_013302155.1_ASM1330215v1	GCF_013302185.1_ASM1330218v1	1	99.9997	100
GCF_004167315.1_ASM416731v1	GCF_009876885.1_ASM987688v1	1	99.9944	100
GCF_004340925.1_ASM434092v1	GCF_900461125.1_49699_D02	0.99984	99.9663	100
GCF_902387025.1_UHGG_MGYG-HGUT-02437	GCF_002270465.1_ASM227046v1	1	100	100
GCF_009881295.1_ASM988129v1	GCF_009881335.1_ASM988133v1	0.99999	99.9866	100
GCF_004167815.1_ASM416781v1	GCF_009883065.1_ASM988306v1	1	99.989	100
GCF_013301935.1_ASM1330193v1	GCF_013299555.1_ASM1329955v1	1	99.9926	100
GCF_013301935.1_ASM1330193v1	GCF_013300455.1_ASM1330045v1	1	99.996	100
GCF_013302305.1_ASM1330230v1	GCF_013305035.1_ASM1330503v1	1	99.9926	100
GCF_002221555.2_ASM222155v2	GCF_001689125.2_ASM168912v2	1	99.9995	100
GCF_902362465.1_MGYG-HGUT-00035	GCF_001404935.1_13414_6_41	1	100	100
GCF_013299555.1_ASM1329955v1	GCF_013300455.1_ASM1330045v1	1	99.9952	100
GCF_003480695.1_ASM348069v1	GCF_003462165.1_ASM346216v1	0.99994	99.9875	100
GCF_003462165.1_ASM346216v1	GCF_003480905.1_ASM348090v1	0.99999	99.9939	100
GCF_013299975.1_ASM1329997v1	GCF_013301845.1_ASM1330184v1	0.99999	99.9963	100
GCF_013300825.1_ASM1330082v1	GCF_013300855.1_ASM1330085v1	0.99992	99.9883	99.99
GCF_003465235.1_ASM346523v1	GCF_003464645.1_ASM346464v1	0.99988	99.9818	99.99
GCF_013305025.1_ASM1330502v1	GCF_013301805.1_ASM1330180v1	1	99.9987	99.99
GCF_013302215.1_ASM1330221v1	GCF_013302195.1_ASM1330219v1	0.99959	99.9975	99.99
GCF_013302295.1_ASM1330229v1	GCF_013304875.1_ASM1330487v1	0.99904	99.9988	99.99
GCF_009881255.1_ASM988125v1	GCF_009881335.1_ASM988133v1	0.99984	99.9711	99.99
GCF_009881425.1_ASM988142v1	GCF_009883035.1_ASM988303v1	0.9999	99.9572	99.99
GCF_013301745.1_ASM1330174v1	GCF_013301645.1_ASM1330164v1	0.99999	99.9774	99.99
GCF_013301745.1_ASM1330174v1	GCF_013301625.1_ASM1330162v1	0.99999	99.9743	99.99
GCF_013301745.1_ASM1330174v1	GCF_013301675.1_ASM1330167v1	0.99999	99.9758	99.99
GCF_013301745.1_ASM1330174v1	GCF_013301825.1_ASM1330182v1	0.99999	99.9615	99.99
GCF_013304885.1_ASM1330488v1	GCF_013304935.1_ASM1330493v1	0.99997	99.984	99.99
GCF_013302135.1_ASM1330213v1	GCF_013302095.1_ASM1330209v1	0.99996	99.9863	99.99
GCF_013302135.1_ASM1330213v1	GCF_013302035.1_ASM1330203v1	1	99.9864	99.99
GCF_013302135.1_ASM1330213v1	GCF_013302045.1_ASM1330204v1	1	99.998	99.99
GCF_009881295.1_ASM988129v1	GCF_009881235.1_ASM988123v1	0.99996	99.993	99.99
GCF_013299815.1_ASM1329981v1	GCF_013301695.1_ASM1330169v1	1	99.9965	99.99
GCF_013301645.1_ASM1330164v1	GCF_013301625.1_ASM1330162v1	1	99.9823	99.99
GCF_013301645.1_ASM1330164v1	GCF_013301825.1_ASM1330182v1	0.99999	99.9827	99.99
GCF_013301925.1_ASM1330192v1	GCF_013299975.1_ASM1329997v1	0.99995	99.9955	99.99
GCF_013301925.1_ASM1330192v1	GCF_013301845.1_ASM1330184v1	0.99996	99.9947	99.99
GCF_009881235.1_ASM988123v1	GCF_009881335.1_ASM988133v1	0.99994	99.979	99.99
GCF_009883045.1_ASM988304v1	GCF_009882995.1_ASM988299v1	0.99998	99.9689	99.99
GCF_009883045.1_ASM988304v1	GCF_009883115.1_ASM988311v1	0.99999	99.985	99.99
GCF_013304825.1_ASM1330482v1	GCF_013304875.1_ASM1330487v1	0.99904	99.9986	99.99
GCF_013301855.1_ASM1330185v1	GCF_013301775.1_ASM1330177v1	0.99998	99.9976	99.99
GCF_013299995.1_ASM1329999v1	GCF_013304625.1_ASM1330462v1	0.99999	99.9807	99.99
GCF_009882995.1_ASM988299v1	GCF_009881475.1_ASM988147v1	0.99997	99.9708	99.99
GCF_009882995.1_ASM988299v1	GCF_009883115.1_ASM988311v1	0.99998	99.977	99.99
GCF_003480695.1_ASM348069v1	GCF_003480905.1_ASM348090v1	0.99995	99.9914	99.99
GCF_013301625.1_ASM1330162v1	GCF_013301825.1_ASM1330182v1	1	99.9942	99.99
GCF_013301675.1_ASM1330167v1	GCF_013301825.1_ASM1330182v1	1	99.9954	99.99
GCF_013302095.1_ASM1330209v1	GCF_013302035.1_ASM1330203v1	0.99996	99.9885	99.99
GCF_013302095.1_ASM1330209v1	GCF_013302045.1_ASM1330204v1	0.99996	99.9949	99.99
GCF_013302035.1_ASM1330203v1	GCF_013302045.1_ASM1330204v1	1	99.9857	99.99
GCF_009881475.1_ASM988147v1	GCF_009881535.1_ASM988153v1	0.99999	99.9792	99.99
GCF_009881365.1_ASM988136v1	GCF_009881435.1_ASM988143v1	0.99741	99.9838	99.99
GCF_009881345.1_ASM988134v1	GCF_009881405.1_ASM988140v1	0.99959	99.9526	99.98
GCF_009881345.1_ASM988134v1	GCF_009881395.1_ASM988139v1	0.99969	99.9715	99.98
GCF_009876905.1_ASM987690v1	GCF_004167315.1_ASM416731v1	0.99979	99.9804	99.98
GCF_009876905.1_ASM987690v1	GCF_009876885.1_ASM987688v1	0.99977	99.9769	99.98
GCF_009881255.1_ASM988125v1	GCF_009881365.1_ASM988136v1	0.99762	99.949	99.98
GCF_009881255.1_ASM988125v1	GCF_009881435.1_ASM988143v1	0.99994	99.9398	99.98
GCF_009876875.1_ASM987687v1	GCF_009876855.1_ASM987685v1	0.99998	99.9853	99.98
GCF_009881295.1_ASM988129v1	GCF_009881365.1_ASM988136v1	0.99669	99.9522	99.98
GCF_009881295.1_ASM988129v1	GCF_009881435.1_ASM988143v1	0.99992	99.9556	99.98
GCF_013301645.1_ASM1330164v1	GCF_013301675.1_ASM1330167v1	0.99999	99.9832	99.98
GCF_902377405.1_MGYG-HGUT-01689	GCF_014131715.1_ASM1413171v1	0.9999	99.9923	99.98
GCF_009881235.1_ASM988123v1	GCF_009881365.1_ASM988136v1	0.9969	99.9381	99.98
GCF_009883045.1_ASM988304v1	GCF_009881475.1_ASM988147v1	0.99998	99.9755	99.98
GCF_009883045.1_ASM988304v1	GCF_009881535.1_ASM988153v1	0.99999	99.9858	99.98
GCF_009882995.1_ASM988299v1	GCF_009881535.1_ASM988153v1	0.99997	99.9729	99.98
GCF_013301625.1_ASM1330162v1	GCF_013301675.1_ASM1330167v1	1	99.9989	99.98
GCF_009881475.1_ASM988147v1	GCF_009883115.1_ASM988311v1	0.99998	99.9806	99.98
GCF_009881475.1_ASM988147v1	GCF_009881485.1_ASM988148v1	0.99291	99.9829	99.98
GCF_009881335.1_ASM988133v1	GCF_009881365.1_ASM988136v1	0.99658	99.9452	99.98
GCF_009881335.1_ASM988133v1	GCF_009881435.1_ASM988143v1	0.99992	99.9537	99.98
GCF_009883115.1_ASM988311v1	GCF_009881535.1_ASM988153v1	0.99998	99.9819	99.98
GCF_009881485.1_ASM988148v1	GCF_009881535.1_ASM988153v1	0.99293	99.9754	99.98
GCF_013305165.1_ASM1330516v1	GCF_013305155.1_ASM1330515v1	0.99982	99.912	99.97
GCF_003481245.1_ASM348124v1	GCF_003481175.1_ASM348117v1	0.99996	99.9593	99.97
GCF_003481245.1_ASM348124v1	GCF_003481205.1_ASM348120v1	0.99996	99.9583	99.97
GCF_009881425.1_ASM988142v1	GCF_009883045.1_ASM988304v1	0.99996	99.9659	99.97
GCF_009881425.1_ASM988142v1	GCF_009882995.1_ASM988299v1	0.99997	99.9528	99.97
GCF_009881425.1_ASM988142v1	GCF_009883115.1_ASM988311v1	0.99997	99.9655	99.97
GCF_009881425.1_ASM988142v1	GCF_009876865.1_ASM987686v1	0.99996	99.9771	99.97
GCF_009881425.1_ASM988142v1	GCF_009881535.1_ASM988153v1	0.99996	99.9676	99.97
GCF_009881405.1_ASM988140v1	GCF_009881395.1_ASM988139v1	0.99997	99.9827	99.97
GCF_009881235.1_ASM988123v1	GCF_009881435.1_ASM988143v1	0.99992	99.9523	99.97
GCF_009883045.1_ASM988304v1	GCF_009881485.1_ASM988148v1	0.99316	99.9764	99.97
GCF_009882995.1_ASM988299v1	GCF_009881485.1_ASM988148v1	0.99317	99.9805	99.97
GCF_009883035.1_ASM988303v1	GCF_009876865.1_ASM987686v1	0.99996	99.948	99.97
GCF_009883115.1_ASM988311v1	GCF_009881485.1_ASM988148v1	0.99322	99.9742	99.97
GCF_009881425.1_ASM988142v1	GCF_009881475.1_ASM988147v1	0.99996	99.9622	99.96
GCF_009881425.1_ASM988142v1	GCF_009881485.1_ASM988148v1	0.99338	99.9689	99.96
GCF_009883045.1_ASM988304v1	GCF_009883035.1_ASM988303v1	0.99994	99.9459	99.96
GCF_009882995.1_ASM988299v1	GCF_009883035.1_ASM988303v1	0.99992	99.9176	99.96
GCF_009883035.1_ASM988303v1	GCF_009883115.1_ASM988311v1	0.99993	99.9414	99.96
GCF_009881475.1_ASM988147v1	GCF_009876865.1_ASM987686v1	0.99998	99.9574	99.96
GCF_009876865.1_ASM987686v1	GCF_009881535.1_ASM988153v1	0.99999	99.9656	99.96
GCF_009883045.1_ASM988304v1	GCF_009876865.1_ASM987686v1	0.99998	99.9569	99.95
GCF_009882995.1_ASM988299v1	GCF_009876865.1_ASM987686v1	0.99996	99.9462	99.95
GCF_009883035.1_ASM988303v1	GCF_009881475.1_ASM988147v1	0.99994	99.927	99.95
GCF_009883035.1_ASM988303v1	GCF_009881535.1_ASM988153v1	0.99995	99.9354	99.95
GCF_009883115.1_ASM988311v1	GCF_009876865.1_ASM987686v1	0.99997	99.9573	99.95
GCF_009876865.1_ASM987686v1	GCF_009881485.1_ASM988148v1	0.99288	99.9552	99.95
GCF_013304685.1_ASM1330468v1	GCF_013299995.1_ASM1329999v1	0.99976	99.9104	99.94
GCF_003479885.1_ASM347988v1	GCF_003480005.1_ASM348000v1	0.9999	99.961	99.94
GCF_013301765.1_ASM1330176v1	GCF_013301825.1_ASM1330182v1	0.99995	99.8746	99.94
GCF_013299815.1_ASM1329981v1	GCF_013301855.1_ASM1330185v1	0.99997	99.9215	99.94
GCF_013299815.1_ASM1329981v1	GCF_013301775.1_ASM1330177v1	0.99997	99.9211	99.94
GCF_013299995.1_ASM1329999v1	GCF_013300045.1_ASM1330004v1	0.99976	99.9043	99.94
GCF_009883035.1_ASM988303v1	GCF_009881485.1_ASM988148v1	0.99269	99.9134	99.94
GCF_013301695.1_ASM1330169v1	GCF_013301775.1_ASM1330177v1	0.99997	99.9232	99.94
GCF_003481175.1_ASM348117v1	GCF_003481205.1_ASM348120v1	0.99999	99.9675	99.93
GCF_013301745.1_ASM1330174v1	GCF_013301765.1_ASM1330176v1	0.99995	99.8421	99.93
GCF_013301765.1_ASM1330176v1	GCF_013301625.1_ASM1330162v1	0.99995	99.8883	99.93
GCF_013301855.1_ASM1330185v1	GCF_013301695.1_ASM1330169v1	0.99997	99.9213	99.93
GCF_013301625.1_ASM1330162v1	GCF_013301775.1_ASM1330177v1	0.99996	99.9066	99.93
GCF_013301675.1_ASM1330167v1	GCF_013301775.1_ASM1330177v1	0.99996	99.9083	99.93
GCF_013301825.1_ASM1330182v1	GCF_013301775.1_ASM1330177v1	0.99996	99.9004	99.93
GCF_013304685.1_ASM1330468v1	GCF_013304625.1_ASM1330462v1	0.99976	99.8666	99.92
GCF_013304535.1_ASM1330453v1	GCF_013304855.1_ASM1330485v1	0.99998	99.9082	99.92
GCF_013301745.1_ASM1330174v1	GCF_013301855.1_ASM1330185v1	0.99996	99.8719	99.92
GCF_013301765.1_ASM1330176v1	GCF_013301675.1_ASM1330167v1	0.99995	99.8849	99.92
GCF_013301855.1_ASM1330185v1	GCF_013301625.1_ASM1330162v1	0.99996	99.8968	99.92
GCF_013301855.1_ASM1330185v1	GCF_013301675.1_ASM1330167v1	0.99996	99.897	99.92
GCF_013301855.1_ASM1330185v1	GCF_013301825.1_ASM1330182v1	0.99996	99.89	99.92
GCF_013300045.1_ASM1330004v1	GCF_013304625.1_ASM1330462v1	0.99976	99.8956	99.92
GCF_013301745.1_ASM1330174v1	GCF_013299815.1_ASM1329981v1	0.99996	99.8493	99.91
GCF_013301745.1_ASM1330174v1	GCF_013301695.1_ASM1330169v1	0.99996	99.8565	99.91
GCF_013301765.1_ASM1330176v1	GCF_013299815.1_ASM1329981v1	0.99996	99.8787	99.91
GCF_013301765.1_ASM1330176v1	GCF_013301645.1_ASM1330164v1	0.99996	99.8689	99.91
GCF_013301765.1_ASM1330176v1	GCF_013301695.1_ASM1330169v1	0.99996	99.8769	99.91
GCF_013299815.1_ASM1329981v1	GCF_013301645.1_ASM1330164v1	0.99997	99.8532	99.91
GCF_013299815.1_ASM1329981v1	GCF_013301625.1_ASM1330162v1	0.99997	99.8744	99.91
GCF_013299815.1_ASM1329981v1	GCF_013301675.1_ASM1330167v1	0.99997	99.8742	99.91
GCF_013299815.1_ASM1329981v1	GCF_013301825.1_ASM1330182v1	0.99997	99.8741	99.91
GCF_013301645.1_ASM1330164v1	GCF_013301775.1_ASM1330177v1	0.99996	99.8929	99.91
GCF_013301625.1_ASM1330162v1	GCF_013301695.1_ASM1330169v1	0.99997	99.881	99.91
GCF_013301695.1_ASM1330169v1	GCF_013301825.1_ASM1330182v1	0.99997	99.8809	99.91
GCF_009881345.1_ASM988134v1	GCF_009881335.1_ASM988133v1	0.99989	99.7996	99.9
GCF_013301745.1_ASM1330174v1	GCF_013301775.1_ASM1330177v1	0.99996	99.8647	99.9
GCF_013301765.1_ASM1330176v1	GCF_013301855.1_ASM1330185v1	0.99996	99.9129	99.9
GCF_013301765.1_ASM1330176v1	GCF_013301775.1_ASM1330177v1	0.99997	99.916	99.9
GCF_013301645.1_ASM1330164v1	GCF_013301855.1_ASM1330185v1	0.99997	99.8817	99.9
GCF_013301675.1_ASM1330167v1	GCF_013301695.1_ASM1330169v1	0.99997	99.8826	99.9
GCF_009881345.1_ASM988134v1	GCF_009881295.1_ASM988129v1	0.99989	99.7931	99.89
GCF_009881345.1_ASM988134v1	GCF_009881235.1_ASM988123v1	0.99989	99.7892	99.89
GCF_009881345.1_ASM988134v1	GCF_009881365.1_ASM988136v1	0.99671	99.788	99.89
GCF_013301645.1_ASM1330164v1	GCF_013301695.1_ASM1330169v1	0.99997	99.868	99.89
GCF_009881345.1_ASM988134v1	GCF_009881255.1_ASM988125v1	0.99981	99.7857	99.88
GCF_009881295.1_ASM988129v1	GCF_009881395.1_ASM988139v1	0.9996	99.7948	99.88
GCF_009881345.1_ASM988134v1	GCF_009881435.1_ASM988143v1	0.99986	99.8045	99.87
GCF_009881255.1_ASM988125v1	GCF_009881395.1_ASM988139v1	0.99953	99.8068	99.87
GCF_009881235.1_ASM988123v1	GCF_009881395.1_ASM988139v1	0.99962	99.8032	99.87
GCF_009881395.1_ASM988139v1	GCF_009881335.1_ASM988133v1	0.99962	99.8032	99.87
GCF_013304535.1_ASM1330453v1	GCF_013304785.1_ASM1330478v1	0.99985	99.8304	99.86
GCF_009881395.1_ASM988139v1	GCF_009881365.1_ASM988136v1	0.99634	99.7839	99.86
GCF_009881395.1_ASM988139v1	GCF_009881435.1_ASM988143v1	0.99957	99.753	99.86
GCF_009881405.1_ASM988140v1	GCF_009881295.1_ASM988129v1	0.99947	99.8011	99.84
GCF_009881405.1_ASM988140v1	GCF_009881335.1_ASM988133v1	0.9995	99.8051	99.84
GCF_009881255.1_ASM988125v1	GCF_009881405.1_ASM988140v1	0.99937	99.8062	99.83
GCF_009881405.1_ASM988140v1	GCF_009881235.1_ASM988123v1	0.99949	99.7951	99.83
GCF_009881405.1_ASM988140v1	GCF_009881365.1_ASM988136v1	0.99617	99.77	99.83
GCF_009881405.1_ASM988140v1	GCF_009881435.1_ASM988143v1	0.99944	99.728	99.83
GCF_013301725.1_ASM1330172v1	GCF_013301675.1_ASM1330167v1	0.99995	99.8253	99.83
GCF_014287615.1_ASM1428761v1	GCF_003478165.1_ASM347816v1	0.99981	99.8782	99.82
GCF_013301745.1_ASM1330174v1	GCF_013301725.1_ASM1330172v1	0.99995	99.8066	99.82
GCF_013299815.1_ASM1329981v1	GCF_013301725.1_ASM1330172v1	0.99996	99.837	99.82
GCF_013301645.1_ASM1330164v1	GCF_013301725.1_ASM1330172v1	0.99995	99.8142	99.82
GCF_013301725.1_ASM1330172v1	GCF_013301625.1_ASM1330162v1	0.99995	99.8245	99.82
GCF_013301725.1_ASM1330172v1	GCF_013301695.1_ASM1330169v1	0.99996	99.8375	99.82
GCF_013301725.1_ASM1330172v1	GCF_013301825.1_ASM1330182v1	0.99995	99.8309	99.82
GCF_013301765.1_ASM1330176v1	GCF_013301725.1_ASM1330172v1	0.99994	99.8109	99.8
GCF_013301725.1_ASM1330172v1	GCF_013301775.1_ASM1330177v1	0.99995	99.8231	99.8
GCF_013304855.1_ASM1330485v1	GCF_013304785.1_ASM1330478v1	0.99982	99.7156	99.79
GCF_013301855.1_ASM1330185v1	GCF_013301725.1_ASM1330172v1	0.99994	99.8313	99.79
GCF_003478165.1_ASM347816v1	GCF_003479705.1_ASM347970v1	0.99954	99.749	99.67
GCF_014287615.1_ASM1428761v1	GCF_003479705.1_ASM347970v1	0.99971	99.639	99.59
GCF_013112015.1_ASM1311201v1	GCF_002221555.2_ASM222155v2	0.99919	99.5827	99.38
GCF_013112015.1_ASM1311201v1	GCF_001689125.2_ASM168912v2	0.99919	99.591	99.38
GCF_000157975.1_ASM15797v1	GCF_902362465.1_MGYG-HGUT-00035	0.99956	99.3728	99.28
GCF_000157975.1_ASM15797v1	GCF_001404935.1_13414_6_41	0.99956	99.3728	99.27
GCF_003465235.1_ASM346523v1	GCF_003437665.1_ASM343766v1	0.99808	99.4424	99.11
GCF_003468725.1_ASM346872v1	GCF_014297355.1_ASM1429735v1	0.99594	99.5115	99.1
GCF_003464645.1_ASM346464v1	GCF_003437665.1_ASM343766v1	0.99829	99.4421	99.1
GCF_003435775.1_ASM343577v1	GCF_003473685.1_ASM347368v1	0.99902	99.2326	99.09
GCF_003459025.1_ASM345902v1	GCF_003464105.1_ASM346410v1	0.99918	99.3816	99.07
GCF_014287615.1_ASM1428761v1	GCF_000765245.1_ASM76524v1	0.99969	98.987	99.02
GCF_003475275.1_ASM347527v1	GCF_003468995.1_ASM346899v1	0.99939	99.2229	98.98
GCF_003436075.1_ASM343607v1	GCF_003459025.1_ASM345902v1	0.99838	99.3281	98.98
GCF_000765245.1_ASM76524v1	GCF_003479705.1_ASM347970v1	0.99953	99.0601	98.96
GCF_003478165.1_ASM347816v1	GCF_000765245.1_ASM76524v1	0.99951	98.9533	98.95
GCF_902364805.1_MGYG-HGUT-00252	GCF_003466965.1_ASM346696v1	0.99904	99.2203	98.92
GCF_003469845.1_ASM346984v1	GCF_003466965.1_ASM346696v1	0.99904	99.2203	98.92
GCF_003479885.1_ASM347988v1	GCF_003435775.1_ASM343577v1	0.99898	99.3383	98.9
GCF_013304735.1_ASM1330473v1	GCF_013305105.1_ASM1330510v1	0.99899	98.9273	98.87
GCF_003435775.1_ASM343577v1	GCF_003480005.1_ASM348000v1	0.99887	99.4102	98.82
GCF_003463085.1_ASM346308v1	GCF_003467675.1_ASM346767v1	0.99855	99.2107	98.78
GCF_003459025.1_ASM345902v1	GCF_003468995.1_ASM346899v1	0.99877	98.8513	98.73
GCF_001404535.1_13414_6_21	GCF_000153905.1_ASM15390v1	0.99855	98.7872	98.71
GCF_003461245.1_ASM346124v1	GCF_013302255.1_ASM1330225v1	0.99916	98.9561	98.69
GCF_003461245.1_ASM346124v1	GCF_013302245.1_ASM1330224v1	0.99877	98.9406	98.68
GCF_003479885.1_ASM347988v1	GCF_003473685.1_ASM347368v1	0.9991	99.1005	98.68
GCF_013305165.1_ASM1330516v1	GCF_013304975.1_ASM1330497v1	0.99935	98.4232	98.65
GCF_013302305.1_ASM1330230v1	GCF_013305155.1_ASM1330515v1	0.99861	98.5051	98.65
GCF_003473685.1_ASM347368v1	GCF_003480005.1_ASM348000v1	0.99894	99.1395	98.65
GCF_013305035.1_ASM1330503v1	GCF_013305155.1_ASM1330515v1	0.99863	98.5371	98.64
GCF_003475275.1_ASM347527v1	GCF_003459025.1_ASM345902v1	0.99828	99.0068	98.62
GCF_003480845.1_ASM348084v1	GCF_003482385.1_ASM348238v1	0.99854	99.0639	98.61
GCF_014269345.1_ASM1426934v1	GCF_013305155.1_ASM1330515v1	0.99564	98.3293	98.61
GCF_902363525.1_MGYG-HGUT-00123	GCF_014287615.1_ASM1428761v1	0.99929	98.8356	98.59
GCF_902363525.1_MGYG-HGUT-00123	GCF_003479705.1_ASM347970v1	0.99937	98.8954	98.59
GCF_013304975.1_ASM1330497v1	GCF_013305155.1_ASM1330515v1	0.99897	98.449	98.59
GCF_013305165.1_ASM1330516v1	GCF_013302305.1_ASM1330230v1	0.99909	98.4782	98.57
GCF_013305165.1_ASM1330516v1	GCF_013305035.1_ASM1330503v1	0.9991	98.4823	98.57
GCF_003439215.1_ASM343921v1	GCF_003457595.1_ASM345759v1	0.99902	98.9824	98.56
GCF_902363525.1_MGYG-HGUT-00123	GCF_003478165.1_ASM347816v1	0.99921	98.8069	98.55
GCF_013305055.1_ASM1330505v1	GCF_013305155.1_ASM1330515v1	0.99847	98.5466	98.55
GCF_003436075.1_ASM343607v1	GCF_003464105.1_ASM346410v1	0.99806	99.2513	98.54
GCF_003481245.1_ASM348124v1	GCF_003460955.1_ASM346095v1	0.99828	98.4975	98.54
GCF_013301885.1_ASM1330188v1	GCF_900078295.2_PRJEB13136	0.99821	98.4567	98.54
GCF_003479865.1_ASM347986v1	GCF_003462165.1_ASM346216v1	0.99944	98.3731	98.54
GCF_003480695.1_ASM348069v1	GCF_003479865.1_ASM347986v1	0.99951	98.4594	98.54
GCF_013305165.1_ASM1330516v1	GCF_014269345.1_ASM1426934v1	0.99676	98.3262	98.53
GCF_013305165.1_ASM1330516v1	GCF_013305055.1_ASM1330505v1	0.99902	98.5693	98.53
GCF_009876905.1_ASM987690v1	GCF_013302305.1_ASM1330230v1	0.9993	98.4377	98.53
GCF_013305035.1_ASM1330503v1	GCF_013305055.1_ASM1330505v1	0.99942	98.457	98.53
GCF_003479865.1_ASM347986v1	GCF_003480905.1_ASM348090v1	0.99947	98.4416	98.53
GCF_013305165.1_ASM1330516v1	GCF_013305045.1_ASM1330504v1	0.99929	98.4753	98.52
GCF_013304525.1_ASM1330452v1	GCF_009883065.1_ASM988306v1	0.99915	98.6846	98.52
GCF_013302375.1_ASM1330237v1	GCF_013302415.1_ASM1330241v1	0.9966	98.3438	98.52
GCF_009876905.1_ASM987690v1	GCF_013305035.1_ASM1330503v1	0.99932	98.4652	98.51
GCF_009876905.1_ASM987690v1	GCF_013305155.1_ASM1330515v1	0.99774	98.4887	98.51
GCF_013305155.1_ASM1330515v1	GCF_013305045.1_ASM1330504v1	0.99926	98.3979	98.51
GCF_013305165.1_ASM1330516v1	GCF_009876905.1_ASM987690v1	0.99846	98.5064	98.5
GCF_900258535.1_PRJEB24722	GCF_002270465.1_ASM227046v1	0.99905	98.4933	98.5
GCF_013304525.1_ASM1330452v1	GCF_004167815.1_ASM416781v1	0.99916	98.6817	98.49
GCF_900258535.1_PRJEB24722	GCF_902387025.1_UHGG_MGYG-HGUT-02437	0.99905	98.5342	98.48
GCF_009883055.1_ASM988305v1	GCF_013304465.1_ASM1330446v1	0.99769	98.5364	98.48
GCF_013302305.1_ASM1330230v1	GCF_013305055.1_ASM1330505v1	0.99941	98.444	98.48
GCF_902363525.1_MGYG-HGUT-00123	GCF_000765245.1_ASM76524v1	0.99929	98.8299	98.47
GCF_003436075.1_ASM343607v1	GCF_003468995.1_ASM346899v1	0.99872	98.9496	98.47
GCF_003470555.1_ASM347055v1	GCF_003467675.1_ASM346767v1	0.99825	98.6229	98.45
GCF_003467325.1_ASM346732v1	GCF_003471125.1_ASM347112v1	0.99722	98.719	98.45
GCF_009876885.1_ASM987688v1	GCF_013305155.1_ASM1330515v1	0.99707	98.4557	98.45
GCF_000466565.1_ASM46656v1	GCF_009876885.1_ASM987688v1	0.99915	98.3831	98.45
GCF_003467675.1_ASM346767v1	GCF_003474255.1_ASM347425v1	0.99855	98.5687	98.45
GCF_902364415.1_MGYG-HGUT-00212	GCF_003467675.1_ASM346767v1	0.99855	98.5687	98.44
GCF_004167315.1_ASM416731v1	GCF_000466565.1_ASM46656v1	0.99916	98.383	98.44
GCF_004167315.1_ASM416731v1	GCF_013305155.1_ASM1330515v1	0.9971	98.4623	98.44
GCF_013301885.1_ASM1330188v1	GCF_013301925.1_ASM1330192v1	0.99841	98.158	98.44
GCF_013305165.1_ASM1330516v1	GCF_004167315.1_ASM416731v1	0.99792	98.4549	98.43
GCF_013305165.1_ASM1330516v1	GCF_009876885.1_ASM987688v1	0.99789	98.4573	98.43
GCF_009876905.1_ASM987690v1	GCF_013305055.1_ASM1330505v1	0.99929	98.6405	98.43
GCF_003458635.1_ASM345863v1	GCF_003467675.1_ASM346767v1	0.99924	98.678	98.43
GCF_013301885.1_ASM1330188v1	GCF_013301845.1_ASM1330184v1	0.99858	98.1456	98.43
GCF_003467325.1_ASM346732v1	GCF_003467455.1_ASM346745v1	0.99905	98.6164	98.43
GCF_003457595.1_ASM345759v1	GCF_003467455.1_ASM346745v1	0.99916	98.7895	98.43
GCF_003481175.1_ASM348117v1	GCF_003460955.1_ASM346095v1	0.99817	98.5273	98.42
GCF_013301885.1_ASM1330188v1	GCF_013299975.1_ASM1329997v1	0.99856	98.1721	98.42
GCF_013304825.1_ASM1330482v1	GCF_013304935.1_ASM1330493v1	0.99862	98.5597	98.42
GCF_013304925.1_ASM1330492v1	GCF_013304935.1_ASM1330493v1	0.99862	98.5605	98.41
GCF_013302295.1_ASM1330229v1	GCF_013304935.1_ASM1330493v1	0.99861	98.5582	98.41
GCF_003459025.1_ASM345902v1	GCF_003467455.1_ASM346745v1	0.99585	98.6425	98.41
GCF_013304855.1_ASM1330485v1	GCF_013301925.1_ASM1330192v1	0.99907	98.2721	98.41
GCF_003481205.1_ASM348120v1	GCF_003460955.1_ASM346095v1	0.99815	98.5127	98.41
GCF_013302305.1_ASM1330230v1	GCF_009876885.1_ASM987688v1	0.99882	98.4276	98.41
GCF_003467675.1_ASM346767v1	GCF_003467455.1_ASM346745v1	0.99903	98.5643	98.41
GCF_009876905.1_ASM987690v1	GCF_009876855.1_ASM987685v1	0.99911	98.4581	98.4
GCF_013304855.1_ASM1330485v1	GCF_013299975.1_ASM1329997v1	0.99924	98.2935	98.4
GCF_013304855.1_ASM1330485v1	GCF_013301845.1_ASM1330184v1	0.99924	98.3194	98.4
GCF_004167315.1_ASM416731v1	GCF_013305045.1_ASM1330504v1	0.99748	98.2936	98.4
GCF_013305035.1_ASM1330503v1	GCF_009876885.1_ASM987688v1	0.99883	98.4291	98.4
GCF_013305055.1_ASM1330505v1	GCF_013305045.1_ASM1330504v1	0.99873	98.313	98.4
GCF_003475275.1_ASM347527v1	GCF_003436075.1_ASM343607v1	0.99896	99.0257	98.39
GCF_013305005.1_ASM1330500v1	GCF_013305045.1_ASM1330504v1	0.99953	98.4882	98.38
GCF_013304535.1_ASM1330453v1	GCF_013301985.1_ASM1330198v1	0.99917	98.4592	98.38
GCF_009876905.1_ASM987690v1	GCF_013305045.1_ASM1330504v1	0.99802	98.3526	98.38
GCF_004167315.1_ASM416731v1	GCF_013302305.1_ASM1330230v1	0.99886	98.4006	98.38
GCF_013301925.1_ASM1330192v1	GCF_900078295.2_PRJEB13136	0.99931	98.2674	98.38
GCF_003184505.1_ASM318450v1	GCF_013305055.1_ASM1330505v1	0.98936	98.2841	98.38
GCF_900078295.2_PRJEB13136	GCF_013299975.1_ASM1329997v1	0.99925	98.2489	98.38
GCF_900078295.2_PRJEB13136	GCF_013301845.1_ASM1330184v1	0.99928	98.2397	98.38
GCF_003480555.1_ASM348055v1	GCF_003460955.1_ASM346095v1	0.99868	98.487	98.37
GCF_004167315.1_ASM416731v1	GCF_013305035.1_ASM1330503v1	0.99887	98.4019	98.37
GCF_003471125.1_ASM347112v1	GCF_003467455.1_ASM346745v1	0.99807	98.5176	98.37
GCF_013304535.1_ASM1330453v1	GCF_013301925.1_ASM1330192v1	0.99906	98.1955	98.36
GCF_003459025.1_ASM345902v1	GCF_003457595.1_ASM345759v1	0.99638	98.6323	98.36
GCF_013302285.1_ASM1330228v1	GCF_013305045.1_ASM1330504v1	0.99953	98.4897	98.36
GCF_013301925.1_ASM1330192v1	GCF_001404775.1_14207_7_80	0.99657	98.4065	98.36
GCF_009876885.1_ASM987688v1	GCF_013305045.1_ASM1330504v1	0.99744	98.2752	98.36
GCF_003467675.1_ASM346767v1	GCF_003469155.1_ASM346915v1	0.99864	98.7805	98.36
GCF_013304925.1_ASM1330492v1	GCF_013304885.1_ASM1330488v1	0.99849	98.5506	98.35
GCF_902364415.1_MGYG-HGUT-00212	GCF_003464105.1_ASM346410v1	0.99786	98.6501	98.35
GCF_013304535.1_ASM1330453v1	GCF_013299975.1_ASM1329997v1	0.99924	98.2135	98.35
GCF_013304535.1_ASM1330453v1	GCF_013301845.1_ASM1330184v1	0.99925	98.2276	98.35
GCF_009876905.1_ASM987690v1	GCF_009876875.1_ASM987687v1	0.99909	98.5078	98.35
GCF_013304885.1_ASM1330488v1	GCF_013304825.1_ASM1330482v1	0.9985	98.5467	98.35
GCF_013301925.1_ASM1330192v1	GCF_013301985.1_ASM1330198v1	0.999	98.1936	98.35
GCF_014269345.1_ASM1426934v1	GCF_013305045.1_ASM1330504v1	0.99618	98.1711	98.35
GCF_000466565.1_ASM46656v1	GCF_013305155.1_ASM1330515v1	0.99679	98.2446	98.35
GCF_013299975.1_ASM1329997v1	GCF_013301985.1_ASM1330198v1	0.99914	98.2452	98.35
GCF_013301845.1_ASM1330184v1	GCF_013301985.1_ASM1330198v1	0.99916	98.1899	98.35
GCF_003464105.1_ASM346410v1	GCF_003474255.1_ASM347425v1	0.99786	98.6501	98.35
GCF_003459375.1_ASM345937v1	GCF_003457595.1_ASM345759v1	0.99896	98.6787	98.34
GCF_013302295.1_ASM1330229v1	GCF_013304885.1_ASM1330488v1	0.99849	98.5472	98.34
GCF_009876905.1_ASM987690v1	GCF_000466565.1_ASM46656v1	0.99913	98.4942	98.34
GCF_013304415.1_ASM1330441v1	GCF_013305155.1_ASM1330515v1	0.99364	98.4553	98.34
GCF_003467325.1_ASM346732v1	GCF_003467675.1_ASM346767v1	0.99861	98.6106	98.34
GCF_013299975.1_ASM1329997v1	GCF_001404775.1_14207_7_80	0.99686	98.3765	98.34
GCF_013301845.1_ASM1330184v1	GCF_001404775.1_14207_7_80	0.99687	98.3558	98.34
GCF_003480555.1_ASM348055v1	GCF_003481205.1_ASM348120v1	0.99921	98.333	98.33
GCF_013304975.1_ASM1330497v1	GCF_013305045.1_ASM1330504v1	0.99898	98.3549	98.33
GCF_003482095.1_ASM348209v1	GCF_003479105.1_ASM347910v1	0.99535	98.4988	98.33
GCF_003458635.1_ASM345863v1	GCF_003457595.1_ASM345759v1	0.99887	98.6734	98.32
GCF_003467325.1_ASM346732v1	GCF_003469155.1_ASM346915v1	0.99935	98.6891	98.32
GCF_009876875.1_ASM987687v1	GCF_013305155.1_ASM1330515v1	0.99639	98.2966	98.32
GCF_009876875.1_ASM987687v1	GCF_013305045.1_ASM1330504v1	0.9968	98.388	98.32
GCF_003184505.1_ASM318450v1	GCF_013305155.1_ASM1330515v1	0.98354	98.3131	98.32
GCF_000466565.1_ASM46656v1	GCF_013304975.1_ASM1330497v1	0.99792	98.4105	98.32
GCF_003457595.1_ASM345759v1	GCF_000153905.1_ASM15390v1	0.99908	98.404	98.32
GCF_003481245.1_ASM348124v1	GCF_003480555.1_ASM348055v1	0.99929	98.39	98.31
GCF_013301925.1_ASM1330192v1	GCF_013304785.1_ASM1330478v1	0.99874	98.1838	98.31
GCF_013304785.1_ASM1330478v1	GCF_013301985.1_ASM1330198v1	0.99906	98.4715	98.31
GCF_013305155.1_ASM1330515v1	GCF_009876855.1_ASM987685v1	0.99635	98.2911	98.31
GCF_013305045.1_ASM1330504v1	GCF_009876855.1_ASM987685v1	0.99675	98.3768	98.31
GCF_003438845.1_ASM343884v1	GCF_003467325.1_ASM346732v1	0.9971	98.6603	98.3
GCF_013305005.1_ASM1330500v1	GCF_013305155.1_ASM1330515v1	0.99939	98.4143	98.3
GCF_003439215.1_ASM343921v1	GCF_001404535.1_13414_6_21	0.99867	98.2907	98.3
GCF_003439215.1_ASM343921v1	GCF_003467675.1_ASM346767v1	0.99929	98.563	98.3
GCF_009876875.1_ASM987687v1	GCF_013304975.1_ASM1330497v1	0.99763	98.4088	98.3
GCF_014269345.1_ASM1426934v1	GCF_003184505.1_ASM318450v1	0.99315	98.7247	98.3
GCF_009883065.1_ASM988306v1	GCF_013302195.1_ASM1330219v1	0.99887	98.6626	98.3
GCF_009876885.1_ASM987688v1	GCF_013305055.1_ASM1330505v1	0.99913	98.5879	98.3
GCF_013304785.1_ASM1330478v1	GCF_013299975.1_ASM1329997v1	0.99896	98.21	98.3
GCF_013304785.1_ASM1330478v1	GCF_013301845.1_ASM1330184v1	0.99896	98.1767	98.3
GCF_003439215.1_ASM343921v1	GCF_003467455.1_ASM346745v1	0.99912	98.7417	98.29
GCF_003458635.1_ASM345863v1	GCF_003467325.1_ASM346732v1	0.99868	98.6551	98.29
GCF_013302285.1_ASM1330228v1	GCF_013305155.1_ASM1330515v1	0.9994	98.4073	98.29
GCF_000466565.1_ASM46656v1	GCF_013305055.1_ASM1330505v1	0.9989	98.3336	98.29
GCF_013304975.1_ASM1330497v1	GCF_009876855.1_ASM987685v1	0.99763	98.4196	98.29
GCF_013305165.1_ASM1330516v1	GCF_013305005.1_ASM1330500v1	0.99943	98.3878	98.28
GCF_013305165.1_ASM1330516v1	GCF_013302285.1_ASM1330228v1	0.99945	98.3706	98.28
GCF_003436075.1_ASM343607v1	GCF_003467455.1_ASM346745v1	0.99792	98.6559	98.28
GCF_003438845.1_ASM343884v1	GCF_003467455.1_ASM346745v1	0.99758	98.5474	98.28
GCF_003458635.1_ASM345863v1	GCF_003470555.1_ASM347055v1	0.99865	98.7323	98.28
GCF_003467455.1_ASM346745v1	GCF_013302195.1_ASM1330219v1	0.99895	98.4044	98.28
GCF_014297345.1_ASM1429734v1	GCF_003473685.1_ASM347368v1	0.9988	98.0349	98.27
GCF_003481245.1_ASM348124v1	GCF_003435675.1_ASM343567v1	0.99945	98.3406	98.27
GCF_003459375.1_ASM345937v1	GCF_003467455.1_ASM346745v1	0.99928	98.6335	98.27
GCF_003459025.1_ASM345902v1	GCF_003467675.1_ASM346767v1	0.99721	98.4867	98.27
GCF_009876875.1_ASM987687v1	GCF_009876885.1_ASM987688v1	0.99938	98.4436	98.27
GCF_004167815.1_ASM416781v1	GCF_013302195.1_ASM1330219v1	0.99885	98.6308	98.27
GCF_009876885.1_ASM987688v1	GCF_009876855.1_ASM987685v1	0.99938	98.4461	98.27
GCF_013302215.1_ASM1330221v1	GCF_009883065.1_ASM988306v1	0.99796	98.6519	98.26
GCF_003459375.1_ASM345937v1	GCF_003458635.1_ASM345863v1	0.99865	98.8145	98.26
GCF_004167315.1_ASM416731v1	GCF_009876875.1_ASM987687v1	0.99937	98.3814	98.26
GCF_004167315.1_ASM416731v1	GCF_013305055.1_ASM1330505v1	0.99915	98.6036	98.26
GCF_003480845.1_ASM348084v1	GCF_003479105.1_ASM347910v1	0.99644	98.6317	98.26
GCF_003467675.1_ASM346767v1	GCF_003457595.1_ASM345759v1	0.99879	98.5583	98.26
GCF_003482385.1_ASM348238v1	GCF_003479105.1_ASM347910v1	0.99774	98.4659	98.26
GCF_013305165.1_ASM1330516v1	GCF_013304415.1_ASM1330441v1	0.99503	98.397	98.25
GCF_013305165.1_ASM1330516v1	GCF_000466565.1_ASM46656v1	0.99771	98.291	98.25
GCF_013305165.1_ASM1330516v1	GCF_001487165.1_Blautia_massiliensis1	0.99669	98.3009	98.25
GCF_003459025.1_ASM345902v1	GCF_003467325.1_ASM346732v1	0.99471	98.6539	98.25
GCF_013304855.1_ASM1330485v1	GCF_013299555.1_ASM1329955v1	0.99908	98.1607	98.25
GCF_004167315.1_ASM416731v1	GCF_009876855.1_ASM987685v1	0.99938	98.362	98.25
GCF_003184505.1_ASM318450v1	GCF_013305045.1_ASM1330504v1	0.98523	98.1235	98.25
GCF_000466565.1_ASM46656v1	GCF_013305045.1_ASM1330504v1	0.99741	98.2718	98.25
GCF_001404775.1_14207_7_80	GCF_902167525.1_Blautia_wexlerae_LFYP_14	0.99706	98.4473	98.25
GCF_902364415.1_MGYG-HGUT-00212	GCF_003459025.1_ASM345902v1	0.9979	98.5128	98.24
GCF_013302215.1_ASM1330221v1	GCF_003467455.1_ASM346745v1	0.99823	98.3876	98.24
GCF_003459375.1_ASM345937v1	GCF_003470555.1_ASM347055v1	0.99715	98.7813	98.24
GCF_013304855.1_ASM1330485v1	GCF_001404775.1_14207_7_80	0.9972	98.3611	98.24
GCF_003480555.1_ASM348055v1	GCF_003435675.1_ASM343567v1	0.99919	98.2862	98.24
GCF_014269345.1_ASM1426934v1	GCF_013302305.1_ASM1330230v1	0.99798	98.2133	98.24
GCF_013302215.1_ASM1330221v1	GCF_004167815.1_ASM416781v1	0.99793	98.6559	98.23
GCF_003439215.1_ASM343921v1	GCF_003458635.1_ASM345863v1	0.99909	98.7332	98.23
GCF_003458635.1_ASM345863v1	GCF_003467455.1_ASM346745v1	0.99882	98.5772	98.23
GCF_003459025.1_ASM345902v1	GCF_003474255.1_ASM347425v1	0.9979	98.5128	98.23
GCF_013304855.1_ASM1330485v1	GCF_013301935.1_ASM1330193v1	0.99907	98.1578	98.23
GCF_013304855.1_ASM1330485v1	GCF_013301985.1_ASM1330198v1	0.9991	98.3762	98.23
GCF_013304855.1_ASM1330485v1	GCF_013300455.1_ASM1330045v1	0.99908	98.1671	98.23
GCF_014269345.1_ASM1426934v1	GCF_013305035.1_ASM1330503v1	0.99798	98.2109	98.23
GCF_013302305.1_ASM1330230v1	GCF_001487165.1_Blautia_massiliensis1	0.99784	98.4533	98.23
GCF_013305035.1_ASM1330503v1	GCF_013305045.1_ASM1330504v1	0.99876	98.3839	98.23
GCF_013304785.1_ASM1330478v1	GCF_001404775.1_14207_7_80	0.99736	98.2327	98.23
GCF_003436075.1_ASM343607v1	GCF_003457595.1_ASM345759v1	0.99808	98.7133	98.22
GCF_009881345.1_ASM988134v1	GCF_013301925.1_ASM1330192v1	0.99664	98.2247	98.22
GCF_013305035.1_ASM1330503v1	GCF_001487165.1_Blautia_massiliensis1	0.99783	98.4687	98.22
GCF_001487165.1_Blautia_massiliensis1	GCF_013305155.1_ASM1330515v1	0.99566	98.2703	98.22
GCF_009881345.1_ASM988134v1	GCF_013301845.1_ASM1330184v1	0.99691	98.189	98.21
GCF_013305005.1_ASM1330500v1	GCF_013305055.1_ASM1330505v1	0.99881	98.2996	98.21
GCF_003481175.1_ASM348117v1	GCF_003480555.1_ASM348055v1	0.99923	98.4026	98.21
GCF_003481215.1_ASM348121v1	GCF_003435775.1_ASM343577v1	0.99908	98.1793	98.21
GCF_003467325.1_ASM346732v1	GCF_003457595.1_ASM345759v1	0.99878	98.6314	98.21
GCF_013302285.1_ASM1330228v1	GCF_013305055.1_ASM1330505v1	0.99882	98.3007	98.21
GCF_013302305.1_ASM1330230v1	GCF_013305045.1_ASM1330504v1	0.99876	98.3568	98.21
GCF_013305165.1_ASM1330516v1	GCF_003184505.1_ASM318450v1	0.98535	98.2612	98.2
GCF_009881345.1_ASM988134v1	GCF_013299975.1_ASM1329997v1	0.99692	98.162	98.2
GCF_003468995.1_ASM346899v1	GCF_003467455.1_ASM346745v1	0.99744	98.5581	98.2
GCF_003437665.1_ASM343766v1	GCF_003471125.1_ASM347112v1	0.9967	98.4607	98.2
GCF_014269345.1_ASM1426934v1	GCF_013305055.1_ASM1330505v1	0.99855	98.1368	98.2
GCF_003459375.1_ASM345937v1	GCF_003459025.1_ASM345902v1	0.99506	98.6107	98.19
GCF_013301885.1_ASM1330188v1	GCF_013301945.1_ASM1330194v1	0.99838	97.7665	98.19
GCF_009881295.1_ASM988129v1	GCF_013301925.1_ASM1330192v1	0.99665	98.1813	98.19
GCF_003479185.1_ASM347918v1	GCF_003482095.1_ASM348209v1	0.99825	98.4245	98.19
GCF_013304875.1_ASM1330487v1	GCF_013304935.1_ASM1330493v1	0.99901	98.4843	98.19
GCF_009881295.1_ASM988129v1	GCF_013299975.1_ASM1329997v1	0.99693	98.1377	98.18
GCF_009881295.1_ASM988129v1	GCF_013301845.1_ASM1330184v1	0.99692	98.1661	98.18
GCF_013304975.1_ASM1330497v1	GCF_013305055.1_ASM1330505v1	0.99902	98.346	98.18
GCF_003457595.1_ASM345759v1	GCF_003469155.1_ASM346915v1	0.99856	98.5834	98.18
GCF_001404775.1_14207_7_80	GCF_013301985.1_ASM1330198v1	0.99644	98.3541	98.18
GCF_003482095.1_ASM348209v1	GCF_003482385.1_ASM348238v1	0.99796	98.5355	98.18
GCF_013305165.1_ASM1330516v1	GCF_900101315.1_IMG-taxon_2593339257_annotated_assembly	0.99604	98.352	98.17
GCF_013305165.1_ASM1330516v1	GCF_009876875.1_ASM987687v1	0.99743	98.3446	98.17
GCF_013305165.1_ASM1330516v1	GCF_009876855.1_ASM987685v1	0.9974	98.3433	98.17
GCF_003481245.1_ASM348124v1	GCF_003460565.1_ASM346056v1	0.99822	98.3908	98.17
GCF_013304535.1_ASM1330453v1	GCF_001404775.1_14207_7_80	0.99716	98.2547	98.17
GCF_003470555.1_ASM347055v1	GCF_003467455.1_ASM346745v1	0.99772	98.6031	98.17
GCF_013301885.1_ASM1330188v1	GCF_013304405.1_ASM1330440v1	0.9986	98.2616	98.17
GCF_013302285.1_ASM1330228v1	GCF_001487165.1_Blautia_massiliensis1	0.996	98.3213	98.17
GCF_013301925.1_ASM1330192v1	GCF_009881235.1_ASM988123v1	0.99658	98.1879	98.17
GCF_013301925.1_ASM1330192v1	GCF_009881335.1_ASM988133v1	0.99672	98.1921	98.17
GCF_013301925.1_ASM1330192v1	GCF_902167525.1_Blautia_wexlerae_LFYP_14	0.9984	98.4599	98.17
GCF_003475275.1_ASM347527v1	GCF_003457595.1_ASM345759v1	0.99871	98.6876	98.16
GCF_900101315.1_IMG-taxon_2593339257_annotated_assembly	GCF_013305155.1_ASM1330515v1	0.99473	98.3623	98.16
GCF_900101315.1_IMG-taxon_2593339257_annotated_assembly	GCF_013305045.1_ASM1330504v1	0.99523	98.2769	98.16
GCF_003439215.1_ASM343921v1	GCF_003467325.1_ASM346732v1	0.99851	98.5211	98.16
GCF_003480555.1_ASM348055v1	GCF_003480845.1_ASM348084v1	0.99874	98.1928	98.16
GCF_003467325.1_ASM346732v1	GCF_003474255.1_ASM347425v1	0.99727	98.8223	98.16
GCF_003480845.1_ASM348084v1	GCF_003482095.1_ASM348209v1	0.99933	98.5282	98.16
GCF_013301925.1_ASM1330192v1	GCF_013300455.1_ASM1330045v1	0.99912	97.967	98.16
GCF_009881235.1_ASM988123v1	GCF_013299975.1_ASM1329997v1	0.99689	98.1581	98.16
GCF_009881235.1_ASM988123v1	GCF_013301845.1_ASM1330184v1	0.99688	98.1804	98.16
GCF_003471125.1_ASM347112v1	GCF_003457595.1_ASM345759v1	0.99819	98.6006	98.16
GCF_013299975.1_ASM1329997v1	GCF_902167525.1_Blautia_wexlerae_LFYP_14	0.99863	98.4685	98.16
GCF_013301845.1_ASM1330184v1	GCF_902167525.1_Blautia_wexlerae_LFYP_14	0.99861	98.4432	98.16
GCF_003438845.1_ASM343884v1	GCF_003459375.1_ASM345937v1	0.99708	98.5389	98.15
GCF_009881255.1_ASM988125v1	GCF_013301925.1_ASM1330192v1	0.99655	98.1735	98.15
GCF_009881255.1_ASM988125v1	GCF_013301845.1_ASM1330184v1	0.99686	98.1835	98.15
GCF_003470555.1_ASM347055v1	GCF_003469155.1_ASM346915v1	0.99682	98.6617	98.15
GCF_013301925.1_ASM1330192v1	GCF_009881395.1_ASM988139v1	0.99786	98.1983	98.15
GCF_001487165.1_Blautia_massiliensis1	GCF_013305045.1_ASM1330504v1	0.99598	98.3664	98.15
GCF_013299975.1_ASM1329997v1	GCF_009881335.1_ASM988133v1	0.99698	98.1582	98.15
GCF_013301845.1_ASM1330184v1	GCF_009881335.1_ASM988133v1	0.99698	98.1535	98.15
GCF_003475275.1_ASM347527v1	GCF_003467455.1_ASM346745v1	0.99837	98.7076	98.14
GCF_902364415.1_MGYG-HGUT-00212	GCF_003436075.1_ASM343607v1	0.99838	98.6338	98.14
GCF_902364415.1_MGYG-HGUT-00212	GCF_003467325.1_ASM346732v1	0.99727	98.8223	98.14
GCF_013305005.1_ASM1330500v1	GCF_001487165.1_Blautia_massiliensis1	0.99595	98.3517	98.14
GCF_009881255.1_ASM988125v1	GCF_013299975.1_ASM1329997v1	0.99688	98.1478	98.14
GCF_009881405.1_ASM988140v1	GCF_013301925.1_ASM1330192v1	0.99795	98.1618	98.14
GCF_013304415.1_ASM1330441v1	GCF_013302305.1_ASM1330230v1	0.99694	98.3219	98.14
GCF_013304415.1_ASM1330441v1	GCF_013305035.1_ASM1330503v1	0.99693	98.3941	98.14
GCF_005845175.1_ASM584517v1	GCF_009883065.1_ASM988306v1	0.99799	98.5997	98.14
GCF_013301925.1_ASM1330192v1	GCF_013299555.1_ASM1329955v1	0.99914	97.9461	98.14
GCF_013301925.1_ASM1330192v1	GCF_009881365.1_ASM988136v1	0.99355	98.1754	98.14
GCF_009881395.1_ASM988139v1	GCF_013299975.1_ASM1329997v1	0.99809	98.1619	98.14
GCF_009881395.1_ASM988139v1	GCF_013301845.1_ASM1330184v1	0.99808	98.2039	98.14
GCF_013299975.1_ASM1329997v1	GCF_013300455.1_ASM1330045v1	0.99922	98.0058	98.14
GCF_013301845.1_ASM1330184v1	GCF_013300455.1_ASM1330045v1	0.99925	97.9867	98.14
GCF_003436075.1_ASM343607v1	GCF_003467675.1_ASM346767v1	0.99823	98.6287	98.13
GCF_003436075.1_ASM343607v1	GCF_003474255.1_ASM347425v1	0.99838	98.6338	98.13
GCF_003481245.1_ASM348124v1	GCF_003479105.1_ASM347910v1	0.9939	98.1329	98.13
GCF_003459375.1_ASM345937v1	GCF_003471125.1_ASM347112v1	0.99815	98.563	98.13
GCF_003458635.1_ASM345863v1	GCF_003471125.1_ASM347112v1	0.99716	98.6377	98.13
GCF_013301935.1_ASM1330193v1	GCF_013301985.1_ASM1330198v1	0.99919	98.0597	98.13
GCF_013301925.1_ASM1330192v1	GCF_009881435.1_ASM988143v1	0.99667	98.1902	98.13
GCF_013299555.1_ASM1329955v1	GCF_900078295.2_PRJEB13136	0.99884	98.0655	98.13
GCF_013299555.1_ASM1329955v1	GCF_013301845.1_ASM1330184v1	0.99927	97.9637	98.13
GCF_013299555.1_ASM1329955v1	GCF_013301985.1_ASM1330198v1	0.9992	98.055	98.13
GCF_001487165.1_Blautia_massiliensis1	GCF_013305055.1_ASM1330505v1	0.99825	98.2876	98.13
GCF_013299975.1_ASM1329997v1	GCF_009881365.1_ASM988136v1	0.99416	98.1351	98.13
GCF_013301845.1_ASM1330184v1	GCF_009881365.1_ASM988136v1	0.99409	98.1449	98.13
GCF_003465235.1_ASM346523v1	GCF_003467675.1_ASM346767v1	0.99628	98.6094	98.12
GCF_013304535.1_ASM1330453v1	GCF_900078295.2_PRJEB13136	0.99862	97.9766	98.12
GCF_003459375.1_ASM345937v1	GCF_003439215.1_ASM343921v1	0.99881	98.674	98.12
GCF_003439215.1_ASM343921v1	GCF_013299585.1_ASM1329958v1	0.99911	98.5515	98.12
GCF_009881405.1_ASM988140v1	GCF_013299975.1_ASM1329997v1	0.99816	98.1247	98.12
GCF_009881405.1_ASM988140v1	GCF_013301845.1_ASM1330184v1	0.99816	98.1317	98.12
GCF_013301885.1_ASM1330188v1	GCF_013299555.1_ASM1329955v1	0.99879	97.9311	98.12
GCF_003468995.1_ASM346899v1	GCF_003457595.1_ASM345759v1	0.99778	98.5821	98.12
GCF_013304885.1_ASM1330488v1	GCF_013304875.1_ASM1330487v1	0.99902	98.4509	98.12
GCF_003467325.1_ASM346732v1	GCF_003463085.1_ASM346308v1	0.99716	98.5191	98.12
GCF_013301935.1_ASM1330193v1	GCF_013301925.1_ASM1330192v1	0.99913	98.0024	98.12
GCF_013301945.1_ASM1330194v1	GCF_013299555.1_ASM1329955v1	0.99938	98.1564	98.12
GCF_013301945.1_ASM1330194v1	GCF_013300455.1_ASM1330045v1	0.99936	98.1915	98.12
GCF_013299555.1_ASM1329955v1	GCF_013304785.1_ASM1330478v1	0.99891	98.0639	98.12
GCF_013299555.1_ASM1329955v1	GCF_013299975.1_ASM1329997v1	0.99923	97.9613	98.12
GCF_013299975.1_ASM1329997v1	GCF_009881435.1_ASM988143v1	0.99699	98.1589	98.12
GCF_900078295.2_PRJEB13136	GCF_013300455.1_ASM1330045v1	0.99885	98.0695	98.12
GCF_013301845.1_ASM1330184v1	GCF_009881435.1_ASM988143v1	0.99697	98.1802	98.12
GCF_003436075.1_ASM343607v1	GCF_003459375.1_ASM345937v1	0.99752	98.6856	98.11
GCF_013304525.1_ASM1330452v1	GCF_000153905.1_ASM15390v1	0.99908	98.5779	98.11
GCF_009876905.1_ASM987690v1	GCF_013304415.1_ASM1330441v1	0.99788	98.3973	98.11
GCF_009876905.1_ASM987690v1	GCF_003184505.1_ASM318450v1	0.99008	98.2986	98.11
GCF_003479155.1_ASM347915v1	GCF_003479105.1_ASM347910v1	0.9964	97.9648	98.11
GCF_013301885.1_ASM1330188v1	GCF_013301935.1_ASM1330193v1	0.99878	97.9808	98.11
GCF_001404535.1_13414_6_21	GCF_005845175.1_ASM584517v1	0.99713	98.488	98.11
GCF_005845175.1_ASM584517v1	GCF_004167815.1_ASM416781v1	0.99795	98.4956	98.11
GCF_003475275.1_ASM347527v1	GCF_003459375.1_ASM345937v1	0.99828	98.6013	98.1
GCF_013304535.1_ASM1330453v1	GCF_013299555.1_ASM1329955v1	0.99909	98.0463	98.1
GCF_013304525.1_ASM1330452v1	GCF_001404535.1_13414_6_21	0.99894	98.4522	98.1
GCF_003469945.1_ASM346994v1	GCF_003459025.1_ASM345902v1	0.99849	98.7427	98.1
GCF_009876905.1_ASM987690v1	GCF_014269345.1_ASM1426934v1	0.99887	98.1361	98.1
GCF_009876905.1_ASM987690v1	GCF_013304975.1_ASM1330497v1	0.9986	98.4327	98.1
GCF_003439215.1_ASM343921v1	GCF_000153905.1_ASM15390v1	0.9992	98.3824	98.1
GCF_013301875.1_ASM1330187v1	GCF_013304405.1_ASM1330440v1	0.9993	98.1031	98.1
GCF_013304855.1_ASM1330485v1	GCF_900078295.2_PRJEB13136	0.99863	98.0175	98.1
GCF_013301935.1_ASM1330193v1	GCF_013301945.1_ASM1330194v1	0.99936	98.2004	98.1
GCF_013301935.1_ASM1330193v1	GCF_013304785.1_ASM1330478v1	0.99889	98.0433	98.1
GCF_013301935.1_ASM1330193v1	GCF_013299975.1_ASM1329997v1	0.99922	98.0055	98.1
GCF_013301935.1_ASM1330193v1	GCF_013301845.1_ASM1330184v1	0.99925	98.0082	98.1
GCF_001404775.1_14207_7_80	GCF_013300455.1_ASM1330045v1	0.99675	98.1599	98.1
GCF_003436075.1_ASM343607v1	GCF_003467325.1_ASM346732v1	0.99687	98.575	98.09
GCF_003438845.1_ASM343884v1	GCF_003467675.1_ASM346767v1	0.99851	98.5789	98.09
GCF_003469945.1_ASM346994v1	GCF_003468995.1_ASM346899v1	0.99895	98.9087	98.09
GCF_003464645.1_ASM346464v1	GCF_003467675.1_ASM346767v1	0.99666	98.6602	98.09
GCF_013301885.1_ASM1330188v1	GCF_013300455.1_ASM1330045v1	0.99879	97.9003	98.09
GCF_013301935.1_ASM1330193v1	GCF_900078295.2_PRJEB13136	0.99884	98.0678	98.09
GCF_013305165.1_ASM1330516v1	GCF_003324155.1_ASM332415v1	0.9949	98.3367	98.08
GCF_003481245.1_ASM348124v1	GCF_003479865.1_ASM347986v1	0.99647	98.2167	98.08
GCF_003324155.1_ASM332415v1	GCF_013305155.1_ASM1330515v1	0.99361	98.3367	98.08
GCF_001404535.1_13414_6_21	GCF_003467675.1_ASM346767v1	0.99839	98.432	98.08
GCF_013301945.1_ASM1330194v1	GCF_013301985.1_ASM1330198v1	0.99922	97.9332	98.08
GCF_902364415.1_MGYG-HGUT-00212	GCF_003467455.1_ASM346745v1	0.99795	98.6654	98.07
GCF_003481245.1_ASM348124v1	GCF_003481455.1_ASM348145v1	0.99591	98.1446	98.07
GCF_013304535.1_ASM1330453v1	GCF_013301935.1_ASM1330193v1	0.99908	98.0031	98.07
GCF_013304535.1_ASM1330453v1	GCF_013300455.1_ASM1330045v1	0.99909	98.0212	98.07
GCF_003439215.1_ASM343921v1	GCF_003470555.1_ASM347055v1	0.99814	98.6357	98.07
GCF_003439215.1_ASM343921v1	GCF_003469155.1_ASM346915v1	0.99854	98.6276	98.07
GCF_003481175.1_ASM348117v1	GCF_003479865.1_ASM347986v1	0.99631	98.2348	98.07
GCF_013304855.1_ASM1330485v1	GCF_013301885.1_ASM1330188v1	0.99869	97.8978	98.07
GCF_003468995.1_ASM346899v1	GCF_009883065.1_ASM988306v1	0.99716	98.3043	98.07
GCF_003481205.1_ASM348120v1	GCF_003435675.1_ASM343567v1	0.99937	98.2813	98.07
GCF_001404535.1_13414_6_21	GCF_009883065.1_ASM988306v1	0.9991	98.6742	98.07
GCF_003480845.1_ASM348084v1	GCF_003481425.1_ASM348142v1	0.99889	98.3623	98.07
GCF_003437665.1_ASM343766v1	GCF_003457595.1_ASM345759v1	0.99791	98.5817	98.07
GCF_013299555.1_ASM1329955v1	GCF_001404775.1_14207_7_80	0.99672	98.1649	98.07
GCF_003467455.1_ASM346745v1	GCF_003474255.1_ASM347425v1	0.99795	98.6654	98.07
GCF_013301985.1_ASM1330198v1	GCF_013300455.1_ASM1330045v1	0.99919	98.0426	98.07
GCF_003438845.1_ASM343884v1	GCF_003471125.1_ASM347112v1	0.99595	98.5728	98.06
GCF_013302125.1_ASM1330212v1	GCF_013302135.1_ASM1330213v1	0.99874	98.0739	98.06
GCF_013301805.1_ASM1330180v1	GCF_005848555.1_ASM584855v1	0.99817	98.0699	98.06
GCF_001404535.1_13414_6_21	GCF_004167815.1_ASM416781v1	0.9991	98.6598	98.06
GCF_003435675.1_ASM343567v1	GCF_003481425.1_ASM348142v1	0.9987	98.3253	98.06
GCF_009881295.1_ASM988129v1	GCF_902167525.1_Blautia_wexlerae_LFYP_14	0.99772	98.1735	98.06
GCF_014287535.1_ASM1428753v1	GCF_013305115.1_ASM1330511v1	0.99869	98.7598	98.06
GCF_009881395.1_ASM988139v1	GCF_902167525.1_Blautia_wexlerae_LFYP_14	0.99831	98.1729	98.06
GCF_013300155.1_ASM1330015v1	GCF_013304475.1_ASM1330447v1	0.99042	98.0171	98.06
GCF_013305025.1_ASM1330502v1	GCF_005848555.1_ASM584855v1	0.99813	98.1032	98.05
GCF_013304535.1_ASM1330453v1	GCF_013301885.1_ASM1330188v1	0.99868	97.8579	98.05
GCF_003464645.1_ASM346464v1	GCF_003458635.1_ASM345863v1	0.99662	98.5346	98.05
GCF_003458635.1_ASM345863v1	GCF_003469155.1_ASM346915v1	0.99852	98.7231	98.05
GCF_003481175.1_ASM348117v1	GCF_003435675.1_ASM343567v1	0.99941	98.3191	98.05
GCF_001404455.1_13414_6_22	GCF_900078295.2_PRJEB13136	0.99822	98.1169	98.05
GCF_001404535.1_13414_6_21	GCF_003457595.1_ASM345759v1	0.9989	98.3359	98.05
GCF_003435675.1_ASM343567v1	GCF_003479105.1_ASM347910v1	0.994	98.2017	98.05
GCF_013299585.1_ASM1329958v1	GCF_003467325.1_ASM346732v1	0.99776	98.4264	98.05
GCF_013302255.1_ASM1330225v1	GCF_013302245.1_ASM1330224v1	0.99855	98.7295	98.05
GCF_013301935.1_ASM1330193v1	GCF_001404775.1_14207_7_80	0.99672	98.1077	98.05
GCF_009881235.1_ASM988123v1	GCF_902167525.1_Blautia_wexlerae_LFYP_14	0.99773	98.1178	98.05
GCF_013304785.1_ASM1330478v1	GCF_013300455.1_ASM1330045v1	0.9989	98.0737	98.05
GCF_902364415.1_MGYG-HGUT-00212	GCF_003457595.1_ASM345759v1	0.99834	98.6943	98.04
GCF_003438845.1_ASM343884v1	GCF_003468995.1_ASM346899v1	0.99898	98.6839	98.04
GCF_013302125.1_ASM1330212v1	GCF_013302035.1_ASM1330203v1	0.99873	97.9307	98.04
GCF_013302125.1_ASM1330212v1	GCF_013302045.1_ASM1330204v1	0.99876	97.9453	98.04
GCF_009881255.1_ASM988125v1	GCF_902167525.1_Blautia_wexlerae_LFYP_14	0.99797	98.2036	98.04
GCF_003470555.1_ASM347055v1	GCF_003468995.1_ASM346899v1	0.99793	98.4727	98.04
GCF_003470555.1_ASM347055v1	GCF_000153905.1_ASM15390v1	0.99833	98.4264	98.04
GCF_003468995.1_ASM346899v1	GCF_004167815.1_ASM416781v1	0.99712	98.3358	98.04
GCF_013302285.1_ASM1330228v1	GCF_013304975.1_ASM1330497v1	0.9993	98.2039	98.04
GCF_003463085.1_ASM346308v1	GCF_003467455.1_ASM346745v1	0.99744	98.6187	98.04
GCF_003471125.1_ASM347112v1	GCF_003467675.1_ASM346767v1	0.99699	98.5498	98.04
GCF_003471125.1_ASM347112v1	GCF_003469155.1_ASM346915v1	0.99699	98.5284	98.04
GCF_009876885.1_ASM987688v1	GCF_013304975.1_ASM1330497v1	0.99808	98.4022	98.04
GCF_003457595.1_ASM345759v1	GCF_003474255.1_ASM347425v1	0.99834	98.6943	98.04
GCF_009881335.1_ASM988133v1	GCF_902167525.1_Blautia_wexlerae_LFYP_14	0.99775	98.1425	98.04
GCF_003465235.1_ASM346523v1	GCF_003458635.1_ASM345863v1	0.99627	98.4912	98.03
GCF_014297345.1_ASM1429734v1	GCF_003481215.1_ASM348121v1	0.99875	98.0431	98.03
GCF_003438845.1_ASM343884v1	GCF_001404535.1_13414_6_21	0.99632	98.4145	98.03
GCF_013305005.1_ASM1330500v1	GCF_003184505.1_ASM318450v1	0.98458	98.2563	98.03
GCF_013301875.1_ASM1330187v1	GCF_013301945.1_ASM1330194v1	0.9991	97.7095	98.03
GCF_004167315.1_ASM416731v1	GCF_013304975.1_ASM1330497v1	0.9981	98.4358	98.03
GCF_003481205.1_ASM348120v1	GCF_003460565.1_ASM346056v1	0.99804	98.4166	98.03
GCF_001404755.1_13470_2_82	GCF_001404775.1_14207_7_80	0.99466	98.0854	98.03
GCF_013304415.1_ASM1330441v1	GCF_013305045.1_ASM1330504v1	0.99464	98.2312	98.03
GCF_013302285.1_ASM1330228v1	GCF_003184505.1_ASM318450v1	0.98464	98.2523	98.03
GCF_009876875.1_ASM987687v1	GCF_001487165.1_Blautia_massiliensis1	0.99903	98.279	98.03
GCF_009881345.1_ASM988134v1	GCF_902167525.1_Blautia_wexlerae_LFYP_14	0.99777	98.2018	98.02
GCF_013305005.1_ASM1330500v1	GCF_013304975.1_ASM1330497v1	0.99929	98.2864	98.02
GCF_001405455.1_13470_2_80	GCF_013299975.1_ASM1329997v1	0.99747	98.0382	98.02
GCF_001405455.1_13470_2_80	GCF_013301845.1_ASM1330184v1	0.99749	98.0527	98.02
GCF_003464645.1_ASM346464v1	GCF_003471125.1_ASM347112v1	0.99378	98.6057	98.02
GCF_003481175.1_ASM348117v1	GCF_003460565.1_ASM346056v1	0.99806	98.4121	98.02
GCF_003481215.1_ASM348121v1	GCF_003479025.1_ASM347902v1	0.99706	98.2446	98.02
GCF_004167315.1_ASM416731v1	GCF_013304415.1_ASM1330441v1	0.99835	98.317	98.02
GCF_013304415.1_ASM1330441v1	GCF_013305055.1_ASM1330505v1	0.9976	98.3195	98.02
GCF_009876875.1_ASM987687v1	GCF_000466565.1_ASM46656v1	0.99924	98.6045	98.02
GCF_000466565.1_ASM46656v1	GCF_009876855.1_ASM987685v1	0.99925	98.6347	98.02
GCF_003465235.1_ASM346523v1	GCF_003457595.1_ASM345759v1	0.99451	98.6396	98.01
GCF_001405455.1_13470_2_80	GCF_013301925.1_ASM1330192v1	0.99717	98.0607	98.01
GCF_003459375.1_ASM345937v1	GCF_003468995.1_ASM346899v1	0.99709	98.4623	98.01
GCF_009876905.1_ASM987690v1	GCF_001487165.1_Blautia_massiliensis1	0.99873	98.2976	98.01
GCF_009881405.1_ASM988140v1	GCF_902167525.1_Blautia_wexlerae_LFYP_14	0.99829	98.1859	98.01
GCF_003481205.1_ASM348120v1	GCF_003479105.1_ASM347910v1	0.99363	98.2485	98.01
GCF_013302285.1_ASM1330228v1	GCF_000466565.1_ASM46656v1	0.99733	98.2726	98.01
GCF_009881365.1_ASM988136v1	GCF_902167525.1_Blautia_wexlerae_LFYP_14	0.99649	98.1579	98.01
GCF_009881435.1_ASM988143v1	GCF_902167525.1_Blautia_wexlerae_LFYP_14	0.99795	98.1373	98.01
GCF_003438845.1_ASM343884v1	GCF_000153905.1_ASM15390v1	0.99839	98.4015	98
GCF_013305005.1_ASM1330500v1	GCF_014269345.1_ASM1426934v1	0.99605	98.1289	98
GCF_003459025.1_ASM345902v1	GCF_003437665.1_ASM343766v1	0.99791	98.3558	98
GCF_003468995.1_ASM346899v1	GCF_003467675.1_ASM346767v1	0.99845	98.4347	98
GCF_003481205.1_ASM348120v1	GCF_003479865.1_ASM347986v1	0.99627	98.1855	98
GCF_013304415.1_ASM1330441v1	GCF_009876885.1_ASM987688v1	0.99836	98.3399	98
GCF_013301945.1_ASM1330194v1	GCF_013302035.1_ASM1330203v1	0.99741	97.9838	98
GCF_003467455.1_ASM346745v1	GCF_000153905.1_ASM15390v1	0.99872	98.3232	98
GCF_003438845.1_ASM343884v1	GCF_003459025.1_ASM345902v1	0.9984	98.4868	97.99
GCF_003474705.1_ASM347470v1	GCF_005845175.1_ASM584517v1	0.9988	98.4983	97.99
GCF_003469945.1_ASM346994v1	GCF_003467455.1_ASM346745v1	0.99823	98.6212	97.99
GCF_003459025.1_ASM345902v1	GCF_003471125.1_ASM347112v1	0.99546	98.6131	97.99
GCF_003459025.1_ASM345902v1	GCF_003469155.1_ASM346915v1	0.99414	98.5396	97.99
GCF_001404455.1_13414_6_22	GCF_013304405.1_ASM1330440v1	0.99855	98.1728	97.99
GCF_013301885.1_ASM1330188v1	GCF_013304785.1_ASM1330478v1	0.99841	97.8572	97.99
GCF_013301885.1_ASM1330188v1	GCF_001404775.1_14207_7_80	0.99643	97.8594	97.99
GCF_003465235.1_ASM346523v1	GCF_003471125.1_ASM347112v1	0.99298	98.5805	97.98
GCF_013305005.1_ASM1330500v1	GCF_000466565.1_ASM46656v1	0.99731	98.3007	97.98
GCF_009876905.1_ASM987690v1	GCF_013302285.1_ASM1330228v1	0.99813	98.381	97.98
GCF_003480555.1_ASM348055v1	GCF_003481425.1_ASM348142v1	0.99928	98.3487	97.98
GCF_001404455.1_13414_6_22	GCF_013301925.1_ASM1330192v1	0.99825	98.1195	97.98
GCF_003468995.1_ASM346899v1	GCF_003467325.1_ASM346732v1	0.99654	98.459	97.98
GCF_001404535.1_13414_6_21	GCF_013302195.1_ASM1330219v1	0.99889	98.4649	97.98
GCF_005845175.1_ASM584517v1	GCF_003467675.1_ASM346767v1	0.99837	98.2899	97.98
GCF_003467325.1_ASM346732v1	GCF_000153905.1_ASM15390v1	0.99839	98.4373	97.98
GCF_013302285.1_ASM1330228v1	GCF_014269345.1_ASM1426934v1	0.99606	98.1285	97.98
GCF_013302135.1_ASM1330213v1	GCF_013301925.1_ASM1330192v1	0.9967	98.07	97.98
GCF_003479025.1_ASM347902v1	GCF_003435775.1_ASM343577v1	0.99858	98.174	97.98
GCF_003481425.1_ASM348142v1	GCF_003460565.1_ASM346056v1	0.99851	98.6634	97.98
GCF_003469155.1_ASM346915v1	GCF_013302195.1_ASM1330219v1	0.99906	98.4776	97.98
GCF_902364415.1_MGYG-HGUT-00212	GCF_003469945.1_ASM346994v1	0.99845	98.5348	97.97
GCF_013302215.1_ASM1330221v1	GCF_001404535.1_13414_6_21	0.99769	98.3686	97.97
GCF_003479885.1_ASM347988v1	GCF_003481215.1_ASM348121v1	0.99768	98.1242	97.97
GCF_003469945.1_ASM346994v1	GCF_003474255.1_ASM347425v1	0.99845	98.5348	97.97
GCF_003324155.1_ASM332415v1	GCF_009876905.1_ASM987690v1	0.99748	98.3475	97.97
GCF_003324155.1_ASM332415v1	GCF_013305055.1_ASM1330505v1	0.99697	98.1109	97.97
GCF_003481175.1_ASM348117v1	GCF_003479105.1_ASM347910v1	0.99372	98.2584	97.97
GCF_013304855.1_ASM1330485v1	GCF_001404755.1_13470_2_82	0.99602	98.1741	97.97
GCF_001404755.1_13470_2_82	GCF_013301925.1_ASM1330192v1	0.99509	98.0439	97.97
GCF_013302345.1_ASM1330234v1	GCF_013304475.1_ASM1330447v1	0.99195	98.3182	97.97
GCF_013301945.1_ASM1330194v1	GCF_013304405.1_ASM1330440v1	0.99923	97.9711	97.97
GCF_013301945.1_ASM1330194v1	GCF_013302045.1_ASM1330204v1	0.9974	97.949	97.97
GCF_003481425.1_ASM348142v1	GCF_003481455.1_ASM348145v1	0.99709	98.3949	97.97
GCF_003475275.1_ASM347527v1	GCF_003469945.1_ASM346994v1	0.99928	98.8207	97.96
GCF_003481215.1_ASM348121v1	GCF_003473685.1_ASM347368v1	0.99734	98.2571	97.96
GCF_013302135.1_ASM1330213v1	GCF_013299975.1_ASM1329997v1	0.99702	98.0688	97.96
GCF_013302135.1_ASM1330213v1	GCF_013301845.1_ASM1330184v1	0.99701	98.0941	97.96
GCF_003437665.1_ASM343766v1	GCF_003467675.1_ASM346767v1	0.99872	98.4915	97.96
GCF_013301925.1_ASM1330192v1	GCF_013302035.1_ASM1330203v1	0.99675	98.0982	97.96
GCF_013305035.1_ASM1330503v1	GCF_013304975.1_ASM1330497v1	0.99929	98.322	97.96
GCF_003481595.1_ASM348159v1	GCF_013302245.1_ASM1330224v1	0.9974	98.6059	97.96
GCF_003475275.1_ASM347527v1	GCF_003470555.1_ASM347055v1	0.99835	98.5757	97.95
GCF_003465235.1_ASM346523v1	GCF_003439215.1_ASM343921v1	0.99627	98.341	97.95
GCF_900101315.1_IMG-taxon_2593339257_annotated_assembly	GCF_009876905.1_ASM987690v1	0.99846	98.2443	97.95
GCF_013305005.1_ASM1330500v1	GCF_013305035.1_ASM1330503v1	0.99906	98.4335	97.95
GCF_003459375.1_ASM345937v1	GCF_003467325.1_ASM346732v1	0.99901	98.5848	97.95
GCF_013302285.1_ASM1330228v1	GCF_013305035.1_ASM1330503v1	0.99905	98.4312	97.95
GCF_013302135.1_ASM1330213v1	GCF_013301945.1_ASM1330194v1	0.99737	97.9592	97.95
GCF_013301925.1_ASM1330192v1	GCF_013302045.1_ASM1330204v1	0.99672	98.0913	97.95
GCF_003184505.1_ASM318450v1	GCF_013305035.1_ASM1330503v1	0.98793	98.1428	97.95
GCF_003184505.1_ASM318450v1	GCF_013304975.1_ASM1330497v1	0.98639	98.1635	97.95
GCF_013302305.1_ASM1330230v1	GCF_013304975.1_ASM1330497v1	0.99929	98.2865	97.95
GCF_009883065.1_ASM988306v1	GCF_000153905.1_ASM15390v1	0.99858	98.6421	97.95
GCF_013299975.1_ASM1329997v1	GCF_013302035.1_ASM1330203v1	0.99708	98.0803	97.95
GCF_003467455.1_ASM346745v1	GCF_003469155.1_ASM346915v1	0.9991	98.5618	97.95
GCF_013302035.1_ASM1330203v1	GCF_013301845.1_ASM1330184v1	0.99706	98.0986	97.95
GCF_003436075.1_ASM343607v1	GCF_003458635.1_ASM345863v1	0.9981	98.6482	97.94
GCF_013305005.1_ASM1330500v1	GCF_009876905.1_ASM987690v1	0.99812	98.4353	97.94
GCF_013302125.1_ASM1330212v1	GCF_013302095.1_ASM1330209v1	0.99889	97.9652	97.94
GCF_003459375.1_ASM345937v1	GCF_003463085.1_ASM346308v1	0.9968	98.526	97.94
GCF_003464645.1_ASM346464v1	GCF_003457595.1_ASM345759v1	0.99519	98.6264	97.94
GCF_001404455.1_13414_6_22	GCF_013301845.1_ASM1330184v1	0.99838	98.1245	97.94
GCF_013302285.1_ASM1330228v1	GCF_009876885.1_ASM987688v1	0.99744	98.3398	97.94
GCF_004167815.1_ASM416781v1	GCF_000153905.1_ASM15390v1	0.99856	98.6283	97.94
GCF_013302305.1_ASM1330230v1	GCF_003184505.1_ASM318450v1	0.98796	98.2269	97.94
GCF_003473685.1_ASM347368v1	GCF_003478565.1_ASM347856v1	0.99936	98.125	97.94
GCF_001487165.1_Blautia_massiliensis1	GCF_009876855.1_ASM987685v1	0.99907	98.303	97.94
GCF_013299975.1_ASM1329997v1	GCF_013302045.1_ASM1330204v1	0.99705	98.0834	97.94
GCF_003475275.1_ASM347527v1	GCF_003458635.1_ASM345863v1	0.99866	98.5582	97.93
GCF_902364415.1_MGYG-HGUT-00212	GCF_003468995.1_ASM346899v1	0.99866	98.4556	97.93
GCF_902364415.1_MGYG-HGUT-00212	GCF_000153905.1_ASM15390v1	0.99875	98.3548	97.93
GCF_013305005.1_ASM1330500v1	GCF_013302305.1_ASM1330230v1	0.99906	98.4263	97.93
GCF_003468995.1_ASM346899v1	GCF_003463085.1_ASM346308v1	0.99836	98.4107	97.93
GCF_003468995.1_ASM346899v1	GCF_003474255.1_ASM347425v1	0.99866	98.4556	97.93
GCF_013302285.1_ASM1330228v1	GCF_013302305.1_ASM1330230v1	0.99906	98.3656	97.93
GCF_009876875.1_ASM987687v1	GCF_013302305.1_ASM1330230v1	0.99857	98.2485	97.93
GCF_009881295.1_ASM988129v1	GCF_013301945.1_ASM1330194v1	0.99735	97.9745	97.93
GCF_013301925.1_ASM1330192v1	GCF_013301945.1_ASM1330194v1	0.99927	97.9821	97.93
GCF_013301925.1_ASM1330192v1	GCF_013304405.1_ASM1330440v1	0.99905	98.0217	97.93
GCF_013301945.1_ASM1330194v1	GCF_013302095.1_ASM1330209v1	0.9971	97.9189	97.93
GCF_013301945.1_ASM1330194v1	GCF_001404775.1_14207_7_80	0.9964	97.9845	97.93
GCF_013301945.1_ASM1330194v1	GCF_009881335.1_ASM988133v1	0.9974	97.9795	97.93
GCF_003467675.1_ASM346767v1	GCF_003464105.1_ASM346410v1	0.9973	98.4788	97.93
GCF_013305055.1_ASM1330505v1	GCF_009876855.1_ASM987685v1	0.99883	98.333	97.93
GCF_013301845.1_ASM1330184v1	GCF_013302045.1_ASM1330204v1	0.99703	98.0642	97.93
GCF_001404775.1_14207_7_80	GCF_009881335.1_ASM988133v1	0.99622	98.1967	97.93
GCF_000153905.1_ASM15390v1	GCF_003474255.1_ASM347425v1	0.99875	98.3548	97.93
GCF_003475275.1_ASM347527v1	GCF_003467325.1_ASM346732v1	0.99759	98.6077	97.92
GCF_900101315.1_IMG-taxon_2593339257_annotated_assembly	GCF_013302285.1_ASM1330228v1	0.99524	98.2886	97.92
GCF_013305005.1_ASM1330500v1	GCF_013304415.1_ASM1330441v1	0.99454	98.2806	97.92
GCF_003458635.1_ASM345863v1	GCF_003437665.1_ASM343766v1	0.9988	98.3983	97.92
GCF_003481175.1_ASM348117v1	GCF_003481455.1_ASM348145v1	0.99565	98.1063	97.92
GCF_003459025.1_ASM345902v1	GCF_003463085.1_ASM346308v1	0.99819	98.4004	97.92
GCF_003470555.1_ASM347055v1	GCF_003467325.1_ASM346732v1	0.99715	98.4799	97.92
GCF_004167315.1_ASM416731v1	GCF_013302285.1_ASM1330228v1	0.99748	98.3563	97.92
GCF_001404455.1_13414_6_22	GCF_013299975.1_ASM1329997v1	0.99836	98.1295	97.92
GCF_003468995.1_ASM346899v1	GCF_003471125.1_ASM347112v1	0.99681	98.6049	97.92
GCF_013304415.1_ASM1330441v1	GCF_013302285.1_ASM1330228v1	0.99456	98.2978	97.92
GCF_009881295.1_ASM988129v1	GCF_001404775.1_14207_7_80	0.99622	98.2127	97.92
GCF_009881235.1_ASM988123v1	GCF_013301945.1_ASM1330194v1	0.99737	97.9299	97.92
GCF_003463085.1_ASM346308v1	GCF_003469155.1_ASM346915v1	0.99669	98.637	97.92
GCF_013301945.1_ASM1330194v1	GCF_009881365.1_ASM988136v1	0.99454	97.9514	97.92
GCF_013302305.1_ASM1330230v1	GCF_009876855.1_ASM987685v1	0.99856	98.2958	97.92
GCF_009883065.1_ASM988306v1	GCF_001405215.1_14207_7_44	0.99492	98.4225	97.92
GCF_009876885.1_ASM987688v1	GCF_001487165.1_Blautia_massiliensis1	0.99892	98.3092	97.92
GCF_001405215.1_14207_7_44	GCF_013302195.1_ASM1330219v1	0.99619	98.3351	97.92
GCF_902364415.1_MGYG-HGUT-00212	GCF_003437665.1_ASM343766v1	0.99862	98.5211	97.91
GCF_003436075.1_ASM343607v1	GCF_003469945.1_ASM346994v1	0.99889	98.5832	97.91
GCF_003469945.1_ASM346994v1	GCF_003464105.1_ASM346410v1	0.99849	98.9265	97.91
GCF_013304855.1_ASM1330485v1	GCF_013301945.1_ASM1330194v1	0.99896	98.0087	97.91
GCF_003470555.1_ASM347055v1	GCF_003471125.1_ASM347112v1	0.99711	98.5607	97.91
GCF_004167315.1_ASM416731v1	GCF_001487165.1_Blautia_massiliensis1	0.99891	98.2936	97.91
GCF_001404535.1_13414_6_21	GCF_003471125.1_ASM347112v1	0.99758	98.2185	97.91
GCF_003435675.1_ASM343567v1	GCF_003460955.1_ASM346095v1	0.99849	98.2282	97.91
GCF_009876875.1_ASM987687v1	GCF_013305035.1_ASM1330503v1	0.99857	98.2304	97.91
GCF_009876875.1_ASM987687v1	GCF_013305055.1_ASM1330505v1	0.99885	98.3041	97.91
GCF_004167815.1_ASM416781v1	GCF_003467455.1_ASM346745v1	0.99926	98.2626	97.91
GCF_003437665.1_ASM343766v1	GCF_003474255.1_ASM347425v1	0.99862	98.5211	97.91
GCF_003184505.1_ASM318450v1	GCF_009876885.1_ASM987688v1	0.9909	98.2524	97.91
GCF_013304405.1_ASM1330440v1	GCF_013299975.1_ASM1329997v1	0.99908	98.0157	97.91
GCF_013304405.1_ASM1330440v1	GCF_013301845.1_ASM1330184v1	0.99909	97.9936	97.91
GCF_009883065.1_ASM988306v1	GCF_003467455.1_ASM346745v1	0.99926	98.3217	97.91
GCF_003467675.1_ASM346767v1	GCF_000153905.1_ASM15390v1	0.99891	98.4424	97.91
GCF_013302035.1_ASM1330203v1	GCF_001404775.1_14207_7_80	0.99628	98.0613	97.91
GCF_001404775.1_14207_7_80	GCF_009881435.1_ASM988143v1	0.99627	98.2052	97.91
GCF_009881345.1_ASM988134v1	GCF_013301945.1_ASM1330194v1	0.99737	97.936	97.9
GCF_900101315.1_IMG-taxon_2593339257_annotated_assembly	GCF_001487165.1_Blautia_massiliensis1	0.99862	98.3525	97.9
GCF_013305005.1_ASM1330500v1	GCF_009876885.1_ASM987688v1	0.99743	98.4032	97.9
GCF_003474705.1_ASM347470v1	GCF_001404535.1_13414_6_21	0.99828	98.4143	97.9
GCF_003459025.1_ASM345902v1	GCF_013302195.1_ASM1330219v1	0.99607	98.1746	97.9
GCF_004167315.1_ASM416731v1	GCF_003184505.1_ASM318450v1	0.99088	98.2492	97.9
GCF_001404535.1_13414_6_21	GCF_003467325.1_ASM346732v1	0.99886	98.2096	97.9
GCF_003467325.1_ASM346732v1	GCF_013302195.1_ASM1330219v1	0.99882	98.2537	97.9
GCF_013302135.1_ASM1330213v1	GCF_001404775.1_14207_7_80	0.9963	98.1249	97.9
GCF_013301925.1_ASM1330192v1	GCF_013302095.1_ASM1330209v1	0.99632	98.0541	97.9
GCF_014269345.1_ASM1426934v1	GCF_001487165.1_Blautia_massiliensis1	0.99925	98.1094	97.9
GCF_013301945.1_ASM1330194v1	GCF_013299975.1_ASM1329997v1	0.9993	97.9791	97.9
GCF_013301945.1_ASM1330194v1	GCF_013301845.1_ASM1330184v1	0.99932	97.948	97.9
GCF_013301945.1_ASM1330194v1	GCF_009881435.1_ASM988143v1	0.99739	98.0161	97.9
GCF_001404775.1_14207_7_80	GCF_009881365.1_ASM988136v1	0.99339	98.2221	97.9
GCF_900101315.1_IMG-taxon_2593339257_annotated_assembly	GCF_013305005.1_ASM1330500v1	0.99521	98.3071	97.89
GCF_013305005.1_ASM1330500v1	GCF_004167315.1_ASM416731v1	0.99747	98.4155	97.89
GCF_013304535.1_ASM1330453v1	GCF_001404755.1_13470_2_82	0.99615	98.1155	97.89
GCF_013302215.1_ASM1330221v1	GCF_003469155.1_ASM346915v1	0.99827	98.4478	97.89
GCF_009881255.1_ASM988125v1	GCF_013301945.1_ASM1330194v1	0.99735	97.9804	97.89
GCF_003439215.1_ASM343921v1	GCF_003437665.1_ASM343766v1	0.99865	98.4008	97.89
GCF_003464645.1_ASM346464v1	GCF_003439215.1_ASM343921v1	0.99675	98.4079	97.89
GCF_013301875.1_ASM1330187v1	GCF_013301925.1_ASM1330192v1	0.99916	98.0245	97.89
GCF_013302285.1_ASM1330228v1	GCF_009876875.1_ASM987687v1	0.99676	98.284	97.89
GCF_009881235.1_ASM988123v1	GCF_001404775.1_14207_7_80	0.99628	98.2071	97.89
GCF_003463085.1_ASM346308v1	GCF_003457595.1_ASM345759v1	0.99786	98.5291	97.89
GCF_013305035.1_ASM1330503v1	GCF_009876855.1_ASM987685v1	0.99855	98.2529	97.89
GCF_013304785.1_ASM1330478v1	GCF_900078295.2_PRJEB13136	0.99831	97.7787	97.89
GCF_009881255.1_ASM988125v1	GCF_001404775.1_14207_7_80	0.99626	98.1927	97.88
GCF_003470555.1_ASM347055v1	GCF_003457595.1_ASM345759v1	0.99845	98.6167	97.88
GCF_013304415.1_ASM1330441v1	GCF_009876875.1_ASM987687v1	0.99878	98.3744	97.88
GCF_013301925.1_ASM1330192v1	GCF_009881485.1_ASM988148v1	0.9863	98.0808	97.88
GCF_009883065.1_ASM988306v1	GCF_003467675.1_ASM346767v1	0.99875	98.4556	97.88
GCF_013302095.1_ASM1330209v1	GCF_013299975.1_ASM1329997v1	0.99667	97.9977	97.88
GCF_013302095.1_ASM1330209v1	GCF_013301845.1_ASM1330184v1	0.99665	98.0506	97.88
GCF_003461245.1_ASM346124v1	GCF_003481595.1_ASM348159v1	0.99842	98.4813	97.87
GCF_003465235.1_ASM346523v1	GCF_000153905.1_ASM15390v1	0.9961	98.3593	97.87
GCF_013304315.1_ASM1330431v1	GCF_005845175.1_ASM584517v1	0.99846	98.3146	97.87
GCF_003438845.1_ASM343884v1	GCF_003470555.1_ASM347055v1	0.99811	98.4904	97.87
GCF_003458635.1_ASM345863v1	GCF_013299585.1_ASM1329958v1	0.99867	98.5024	97.87
GCF_013301875.1_ASM1330187v1	GCF_013299975.1_ASM1329997v1	0.99923	97.9574	97.87
GCF_013301875.1_ASM1330187v1	GCF_013301845.1_ASM1330184v1	0.99923	97.9831	97.87
GCF_003481215.1_ASM348121v1	GCF_003480005.1_ASM348000v1	0.99765	98.2039	97.87
GCF_003480555.1_ASM348055v1	GCF_003479185.1_ASM347918v1	0.99779	98.0912	97.87
GCF_001404535.1_13414_6_21	GCF_003467455.1_ASM346745v1	0.99916	98.3068	97.87
GCF_013304415.1_ASM1330441v1	GCF_009876855.1_ASM987685v1	0.99883	98.3786	97.87
GCF_013299585.1_ASM1329958v1	GCF_003467675.1_ASM346767v1	0.99889	98.521	97.87
GCF_004167815.1_ASM416781v1	GCF_001405215.1_14207_7_44	0.99486	98.4443	97.87
GCF_013302045.1_ASM1330204v1	GCF_001404775.1_14207_7_80	0.99633	98.0732	97.87
GCF_003465235.1_ASM346523v1	GCF_001404535.1_13414_6_21	0.99225	98.278	97.86
GCF_009881345.1_ASM988134v1	GCF_001404775.1_14207_7_80	0.9964	98.2721	97.86
GCF_013305005.1_ASM1330500v1	GCF_009876875.1_ASM987687v1	0.99674	98.3035	97.86
GCF_013302215.1_ASM1330221v1	GCF_001405215.1_14207_7_44	0.99702	98.3603	97.86
GCF_013301875.1_ASM1330187v1	GCF_013301885.1_ASM1330188v1	0.9985	98.0424	97.86
GCF_003480555.1_ASM348055v1	GCF_003460685.1_ASM346068v1	0.99922	97.9362	97.86
GCF_013299585.1_ASM1329958v1	GCF_003467455.1_ASM346745v1	0.9982	98.5338	97.86
GCF_013302285.1_ASM1330228v1	GCF_009876855.1_ASM987685v1	0.99676	98.2862	97.86
GCF_009881295.1_ASM988129v1	GCF_013302035.1_ASM1330203v1	0.99856	98.1804	97.86
GCF_013301925.1_ASM1330192v1	GCF_009876865.1_ASM987686v1	0.99469	98.0736	97.86
GCF_013301925.1_ASM1330192v1	GCF_009881535.1_ASM988153v1	0.99465	98.0822	97.86
GCF_013302035.1_ASM1330203v1	GCF_009881335.1_ASM988133v1	0.99853	98.1548	97.86
GCF_013301845.1_ASM1330184v1	GCF_009881485.1_ASM988148v1	0.98691	98.055	97.86
GCF_003475275.1_ASM347527v1	GCF_003469155.1_ASM346915v1	0.99762	98.655	97.85
GCF_003465235.1_ASM346523v1	GCF_003474255.1_ASM347425v1	0.9968	98.5335	97.85
GCF_902364805.1_MGYG-HGUT-00252	GCF_003468725.1_ASM346872v1	0.99873	98.6477	97.85
GCF_003438845.1_ASM343884v1	GCF_003469155.1_ASM346915v1	0.9968	98.5966	97.85
GCF_013304535.1_ASM1330453v1	GCF_902167525.1_Blautia_wexlerae_LFYP_14	0.99882	98.2005	97.85
GCF_013304525.1_ASM1330452v1	GCF_005845175.1_ASM584517v1	0.99837	98.5786	97.85
GCF_003468725.1_ASM346872v1	GCF_003469845.1_ASM346984v1	0.99873	98.6477	97.85
GCF_003324155.1_ASM332415v1	GCF_013305045.1_ASM1330504v1	0.99421	98.2753	97.85
GCF_003458635.1_ASM345863v1	GCF_003468995.1_ASM346899v1	0.99805	98.5346	97.85
GCF_003481215.1_ASM348121v1	GCF_003478705.1_ASM347870v1	0.99934	98.0402	97.85
GCF_009881405.1_ASM988140v1	GCF_001404775.1_14207_7_80	0.99727	98.3046	97.85
GCF_013304855.1_ASM1330485v1	GCF_013302035.1_ASM1330203v1	0.99763	98.147	97.85
GCF_003481205.1_ASM348120v1	GCF_003481455.1_ASM348145v1	0.99557	98.1084	97.85
GCF_001404755.1_13470_2_82	GCF_013299975.1_ASM1329997v1	0.99547	98.0131	97.85
GCF_001404755.1_13470_2_82	GCF_013301845.1_ASM1330184v1	0.99544	98.0659	97.85
GCF_003435675.1_ASM343567v1	GCF_003460565.1_ASM346056v1	0.99831	98.1927	97.85
GCF_013304415.1_ASM1330441v1	GCF_014269345.1_ASM1426934v1	0.99895	98.0391	97.85
GCF_013304415.1_ASM1330441v1	GCF_000466565.1_ASM46656v1	0.99833	98.19	97.85
GCF_013299585.1_ASM1329958v1	GCF_003469155.1_ASM346915v1	0.99756	98.4007	97.85
GCF_004167815.1_ASM416781v1	GCF_003467675.1_ASM346767v1	0.99874	98.419	97.85
GCF_014269345.1_ASM1426934v1	GCF_009876885.1_ASM987688v1	0.99908	98.0745	97.85
GCF_014269345.1_ASM1426934v1	GCF_013304975.1_ASM1330497v1	0.99708	98.1601	97.85
GCF_013301945.1_ASM1330194v1	GCF_900078295.2_PRJEB13136	0.99877	97.8414	97.85
GCF_001487165.1_Blautia_massiliensis1	GCF_013304975.1_ASM1330497v1	0.99704	98.3531	97.85
GCF_013299975.1_ASM1329997v1	GCF_009881485.1_ASM988148v1	0.98702	98.0818	97.85
GCF_902364415.1_MGYG-HGUT-00212	GCF_003465235.1_ASM346523v1	0.9968	98.5335	97.84
GCF_003481245.1_ASM348124v1	GCF_003480695.1_ASM348069v1	0.99632	98.051	97.84
GCF_003481245.1_ASM348124v1	GCF_003462165.1_ASM346216v1	0.99609	98.0051	97.84
GCF_003481245.1_ASM348124v1	GCF_003480905.1_ASM348090v1	0.99607	98.0397	97.84
GCF_003438845.1_ASM343884v1	GCF_003457595.1_ASM345759v1	0.99771	98.4281	97.84
GCF_003474705.1_ASM347470v1	GCF_003467455.1_ASM346745v1	0.99903	98.4876	97.84
GCF_013302215.1_ASM1330221v1	GCF_003459375.1_ASM345937v1	0.99791	98.3234	97.84
GCF_003459375.1_ASM345937v1	GCF_013302195.1_ASM1330219v1	0.99884	98.3337	97.84
GCF_004167315.1_ASM416731v1	GCF_014269345.1_ASM1426934v1	0.99909	98.0919	97.84
GCF_001404755.1_13470_2_82	GCF_013301885.1_ASM1330188v1	0.99441	97.6318	97.84
GCF_001404755.1_13470_2_82	GCF_013304785.1_ASM1330478v1	0.99659	98.1176	97.84
GCF_013302135.1_ASM1330213v1	GCF_009881295.1_ASM988129v1	0.99854	98.1812	97.84
GCF_013302135.1_ASM1330213v1	GCF_009881335.1_ASM988133v1	0.9985	98.1723	97.84
GCF_013301925.1_ASM1330192v1	GCF_013301655.1_ASM1330165v1	0.99238	97.8007	97.84
GCF_013301925.1_ASM1330192v1	GCF_009883115.1_ASM988311v1	0.99452	98.0779	97.84
GCF_013299975.1_ASM1329997v1	GCF_009883115.1_ASM988311v1	0.99492	98.0979	97.84
GCF_013299975.1_ASM1329997v1	GCF_009876865.1_ASM987686v1	0.99508	98.0629	97.84
GCF_013302095.1_ASM1330209v1	GCF_001404775.1_14207_7_80	0.99609	98.016	97.84
GCF_013301845.1_ASM1330184v1	GCF_009883115.1_ASM988311v1	0.99491	98.0692	97.84
GCF_013301845.1_ASM1330184v1	GCF_009876865.1_ASM987686v1	0.99507	98.0705	97.84
GCF_003481245.1_ASM348124v1	GCF_003481425.1_ASM348142v1	0.99884	98.3403	97.83
GCF_900101315.1_IMG-taxon_2593339257_annotated_assembly	GCF_009876875.1_ASM987687v1	0.99897	98.12	97.83
GCF_900101315.1_IMG-taxon_2593339257_annotated_assembly	GCF_013305035.1_ASM1330503v1	0.99755	98.1829	97.83
GCF_013305005.1_ASM1330500v1	GCF_009876855.1_ASM987685v1	0.99673	98.3187	97.83
GCF_001405455.1_13470_2_80	GCF_013299555.1_ASM1329955v1	0.99786	97.8061	97.83
GCF_003459025.1_ASM345902v1	GCF_009883065.1_ASM988306v1	0.99534	98.3449	97.83
GCF_013304855.1_ASM1330485v1	GCF_013302135.1_ASM1330213v1	0.9976	98.1541	97.83
GCF_013304855.1_ASM1330485v1	GCF_902167525.1_Blautia_wexlerae_LFYP_14	0.99877	98.2277	97.83
GCF_003480555.1_ASM348055v1	GCF_003482095.1_ASM348209v1	0.99884	98.279	97.83
GCF_001404455.1_13414_6_22	GCF_001404775.1_14207_7_80	0.99674	98.0142	97.83
GCF_003479155.1_ASM347915v1	GCF_003481425.1_ASM348142v1	0.99886	98.1564	97.83
GCF_013301885.1_ASM1330188v1	GCF_013301985.1_ASM1330198v1	0.99816	97.9472	97.83
GCF_001404755.1_13470_2_82	GCF_013301935.1_ASM1330193v1	0.99589	97.7216	97.83
GCF_001404755.1_13470_2_82	GCF_013300455.1_ASM1330045v1	0.99591	97.7482	97.83
GCF_003467325.1_ASM346732v1	GCF_003437665.1_ASM343766v1	0.99768	98.4885	97.83
GCF_009876875.1_ASM987687v1	GCF_003184505.1_ASM318450v1	0.99166	98.1911	97.83
GCF_013301925.1_ASM1330192v1	GCF_009881475.1_ASM988147v1	0.99464	98.0366	97.83
GCF_003479185.1_ASM347918v1	GCF_003479105.1_ASM347910v1	0.99605	98.2991	97.83
GCF_013299975.1_ASM1329997v1	GCF_013301655.1_ASM1330165v1	0.99301	97.701	97.83
GCF_013299975.1_ASM1329997v1	GCF_009881535.1_ASM988153v1	0.99503	98.0937	97.83
GCF_900078295.2_PRJEB13136	GCF_001404775.1_14207_7_80	0.99658	98.0934	97.83
GCF_900078295.2_PRJEB13136	GCF_009881435.1_ASM988143v1	0.99574	97.9069	97.83
GCF_013301655.1_ASM1330165v1	GCF_013301845.1_ASM1330184v1	0.99299	97.8256	97.83
GCF_013301845.1_ASM1330184v1	GCF_009881535.1_ASM988153v1	0.99503	98.0809	97.83
GCF_900101315.1_IMG-taxon_2593339257_annotated_assembly	GCF_009876855.1_ASM987685v1	0.99903	98.1564	97.82
GCF_013304525.1_ASM1330452v1	GCF_003464105.1_ASM346410v1	0.9964	98.2932	97.82
GCF_003324155.1_ASM332415v1	GCF_013305035.1_ASM1330503v1	0.99647	98.4544	97.82
GCF_003464645.1_ASM346464v1	GCF_001404535.1_13414_6_21	0.99304	98.2901	97.82
GCF_001404755.1_13470_2_82	GCF_013299555.1_ASM1329955v1	0.99589	97.7542	97.82
GCF_003435675.1_ASM343567v1	GCF_003480845.1_ASM348084v1	0.99807	97.9955	97.82
GCF_013299585.1_ASM1329958v1	GCF_003457595.1_ASM345759v1	0.99815	98.5666	97.82
GCF_003467325.1_ASM346732v1	GCF_001405215.1_14207_7_44	0.99414	98.2253	97.82
GCF_009881235.1_ASM988123v1	GCF_013302035.1_ASM1330203v1	0.99851	98.1805	97.82
GCF_009883045.1_ASM988304v1	GCF_013301845.1_ASM1330184v1	0.99509	98.0512	97.82
GCF_003435775.1_ASM343577v1	GCF_003478565.1_ASM347856v1	0.99908	98.2931	97.82
GCF_009881395.1_ASM988139v1	GCF_013301945.1_ASM1330194v1	0.99825	97.9689	97.82
GCF_003184505.1_ASM318450v1	GCF_009876855.1_ASM987685v1	0.9918	98.1559	97.82
GCF_900078295.2_PRJEB13136	GCF_009881335.1_ASM988133v1	0.99571	97.9542	97.82
GCF_013302035.1_ASM1330203v1	GCF_009881365.1_ASM988136v1	0.99668	98.1391	97.82
GCF_902364415.1_MGYG-HGUT-00212	GCF_003464645.1_ASM346464v1	0.99721	98.5082	97.81
GCF_014297345.1_ASM1429734v1	GCF_003478705.1_ASM347870v1	0.99841	98.0992	97.81
GCF_009881345.1_ASM988134v1	GCF_009881535.1_ASM988153v1	0.99672	98.0977	97.81
GCF_003459375.1_ASM345937v1	GCF_000153905.1_ASM15390v1	0.99857	98.3504	97.81
GCF_009881255.1_ASM988125v1	GCF_013302035.1_ASM1330203v1	0.99869	98.1561	97.81
GCF_003324155.1_ASM332415v1	GCF_013302305.1_ASM1330230v1	0.9965	98.3848	97.81
GCF_003464645.1_ASM346464v1	GCF_000153905.1_ASM15390v1	0.9966	98.3963	97.81
GCF_013301875.1_ASM1330187v1	GCF_001404775.1_14207_7_80	0.99672	97.7989	97.81
GCF_009881405.1_ASM988140v1	GCF_013301945.1_ASM1330194v1	0.9983	98.025	97.81
GCF_003459025.1_ASM345902v1	GCF_004167815.1_ASM416781v1	0.9953	98.3348	97.81
GCF_001404535.1_13414_6_21	GCF_013299585.1_ASM1329958v1	0.99715	98.2872	97.81
GCF_013301925.1_ASM1330192v1	GCF_009883045.1_ASM988304v1	0.9947	98.0837	97.81
GCF_009881235.1_ASM988123v1	GCF_900078295.2_PRJEB13136	0.99563	97.9473	97.81
GCF_009883045.1_ASM988304v1	GCF_013299975.1_ASM1329997v1	0.99509	98.0616	97.81
GCF_009881395.1_ASM988139v1	GCF_001404775.1_14207_7_80	0.99716	98.3524	97.81
GCF_013304405.1_ASM1330440v1	GCF_900078295.2_PRJEB13136	0.99893	98.217	97.81
GCF_003471125.1_ASM347112v1	GCF_003464105.1_ASM346410v1	0.99493	98.4281	97.81
GCF_009882995.1_ASM988299v1	GCF_013301845.1_ASM1330184v1	0.99492	98.0258	97.81
GCF_009883035.1_ASM988303v1	GCF_013301845.1_ASM1330184v1	0.99512	98.0638	97.81
GCF_900078295.2_PRJEB13136	GCF_009881485.1_ASM988148v1	0.98682	97.7906	97.81
GCF_013302035.1_ASM1330203v1	GCF_009881435.1_ASM988143v1	0.99861	98.1177	97.81
GCF_003436075.1_ASM343607v1	GCF_009883065.1_ASM988306v1	0.99745	98.3259	97.8
GCF_009881345.1_ASM988134v1	GCF_900078295.2_PRJEB13136	0.99572	97.9893	97.8
GCF_009881345.1_ASM988134v1	GCF_009881475.1_ASM988147v1	0.99678	98.109	97.8
GCF_013304535.1_ASM1330453v1	GCF_013301945.1_ASM1330194v1	0.999	97.9079	97.8
GCF_001405455.1_13470_2_80	GCF_013300455.1_ASM1330045v1	0.99786	97.7901	97.8
GCF_013302215.1_ASM1330221v1	GCF_003467325.1_ASM346732v1	0.99835	98.1855	97.8
GCF_003464645.1_ASM346464v1	GCF_003474255.1_ASM347425v1	0.99721	98.5082	97.8
GCF_009881405.1_ASM988140v1	GCF_900078295.2_PRJEB13136	0.99724	97.904	97.8
GCF_003479155.1_ASM347915v1	GCF_003482095.1_ASM348209v1	0.99868	97.8471	97.8
GCF_001404755.1_13470_2_82	GCF_013301985.1_ASM1330198v1	0.99696	98.0561	97.8
GCF_013304415.1_ASM1330441v1	GCF_001487165.1_Blautia_massiliensis1	0.99875	98.3889	97.8
GCF_013302135.1_ASM1330213v1	GCF_009881235.1_ASM988123v1	0.99849	98.1674	97.8
GCF_013302135.1_ASM1330213v1	GCF_009881365.1_ASM988136v1	0.99665	98.1444	97.8
GCF_009881295.1_ASM988129v1	GCF_900078295.2_PRJEB13136	0.99562	97.9233	97.8
GCF_013302255.1_ASM1330225v1	GCF_003481595.1_ASM348159v1	0.99896	98.2903	97.8
GCF_003437665.1_ASM343766v1	GCF_000153905.1_ASM15390v1	0.9988	98.3495	97.8
GCF_013301925.1_ASM1330192v1	GCF_009882995.1_ASM988299v1	0.99452	98.0404	97.8
GCF_013301925.1_ASM1330192v1	GCF_009883035.1_ASM988303v1	0.99473	98.1173	97.8
GCF_009883035.1_ASM988303v1	GCF_013299975.1_ASM1329997v1	0.99512	98.0858	97.8
GCF_013299975.1_ASM1329997v1	GCF_009881475.1_ASM988147v1	0.99503	98.0248	97.8
GCF_900078295.2_PRJEB13136	GCF_009881475.1_ASM988147v1	0.99436	97.8105	97.8
GCF_900078295.2_PRJEB13136	GCF_009881365.1_ASM988136v1	0.99303	97.9073	97.8
GCF_900078295.2_PRJEB13136	GCF_009876865.1_ASM987686v1	0.99439	97.7941	97.8
GCF_900078295.2_PRJEB13136	GCF_009881535.1_ASM988153v1	0.99435	97.8141	97.8
GCF_009881475.1_ASM988147v1	GCF_013301845.1_ASM1330184v1	0.99502	98.0201	97.8
GCF_013302045.1_ASM1330204v1	GCF_009881335.1_ASM988133v1	0.99855	98.1486	97.8
GCF_013304315.1_ASM1330431v1	GCF_001404535.1_13414_6_21	0.99859	98.1019	97.79
GCF_009881345.1_ASM988134v1	GCF_009883045.1_ASM988304v1	0.99673	98.0636	97.79
GCF_009881345.1_ASM988134v1	GCF_009883115.1_ASM988311v1	0.99667	98.0766	97.79
GCF_003477865.1_ASM347786v1	GCF_003481205.1_ASM348120v1	0.99887	98.3228	97.79
GCF_009881425.1_ASM988142v1	GCF_013301925.1_ASM1330192v1	0.99428	98.0328	97.79
GCF_003464645.1_ASM346464v1	GCF_003467325.1_ASM346732v1	0.99365	98.5527	97.79
GCF_003458635.1_ASM345863v1	GCF_003459025.1_ASM345902v1	0.99684	98.3819	97.79
GCF_013304855.1_ASM1330485v1	GCF_013299995.1_ASM1329999v1	0.99701	97.9731	97.79
GCF_013304855.1_ASM1330485v1	GCF_013302095.1_ASM1330209v1	0.99738	98.1469	97.79
GCF_013304855.1_ASM1330485v1	GCF_013302045.1_ASM1330204v1	0.99761	98.1644	97.79
GCF_003468995.1_ASM346899v1	GCF_013302195.1_ASM1330219v1	0.99762	98.0978	97.79
GCF_001404535.1_13414_6_21	GCF_003469155.1_ASM346915v1	0.9991	98.4771	97.79
GCF_013302135.1_ASM1330213v1	GCF_009881435.1_ASM988143v1	0.99858	98.1402	97.79
GCF_009881295.1_ASM988129v1	GCF_013302045.1_ASM1330204v1	0.99858	98.1597	97.79
GCF_003460955.1_ASM346095v1	GCF_003482095.1_ASM348209v1	0.99879	98.492	97.79
GCF_009882995.1_ASM988299v1	GCF_013299975.1_ASM1329997v1	0.99493	98.0317	97.79
GCF_003457595.1_ASM345759v1	GCF_013302195.1_ASM1330219v1	0.99882	98.3129	97.79
GCF_003467455.1_ASM346745v1	GCF_001405215.1_14207_7_44	0.9953	98.2414	97.79
GCF_900078295.2_PRJEB13136	GCF_013301985.1_ASM1330198v1	0.99873	98.1299	97.79
GCF_902364415.1_MGYG-HGUT-00212	GCF_009883065.1_ASM988306v1	0.99774	98.3984	97.78
GCF_009881345.1_ASM988134v1	GCF_013299555.1_ASM1329955v1	0.99701	97.9219	97.78
GCF_009881345.1_ASM988134v1	GCF_009882995.1_ASM988299v1	0.99674	98.1336	97.78
GCF_009881345.1_ASM988134v1	GCF_009881485.1_ASM988148v1	0.98825	98.1031	97.78
GCF_003477865.1_ASM347786v1	GCF_003481245.1_ASM348124v1	0.99891	98.2861	97.78
GCF_003477865.1_ASM347786v1	GCF_003481175.1_ASM348117v1	0.99892	98.301	97.78
GCF_001405455.1_13470_2_80	GCF_013301935.1_ASM1330193v1	0.99785	97.8571	97.78
GCF_013304525.1_ASM1330452v1	GCF_003467675.1_ASM346767v1	0.99941	98.2941	97.78
GCF_013304525.1_ASM1330452v1	GCF_003457595.1_ASM345759v1	0.9989	98.2218	97.78
GCF_009881255.1_ASM988125v1	GCF_013302135.1_ASM1330213v1	0.99868	98.1427	97.78
GCF_009881425.1_ASM988142v1	GCF_013301845.1_ASM1330184v1	0.99469	97.974	97.78
GCF_003459025.1_ASM345902v1	GCF_000153905.1_ASM15390v1	0.99753	98.2074	97.78
GCF_001404455.1_13414_6_22	GCF_013304785.1_ASM1330478v1	0.99816	97.8549	97.78
GCF_001404535.1_13414_6_21	GCF_003437665.1_ASM343766v1	0.99685	98.3209	97.78
GCF_005845175.1_ASM584517v1	GCF_003457595.1_ASM345759v1	0.99817	98.213	97.78
GCF_009883065.1_ASM988306v1	GCF_003457595.1_ASM345759v1	0.999	98.3844	97.78
GCF_009883065.1_ASM988306v1	GCF_003474255.1_ASM347425v1	0.99774	98.3785	97.78
GCF_009881475.1_ASM988147v1	GCF_009881335.1_ASM988133v1	0.99656	98.0861	97.78
GCF_003469155.1_ASM346915v1	GCF_000153905.1_ASM15390v1	0.99811	98.5535	97.78
GCF_003436075.1_ASM343607v1	GCF_004167815.1_ASM416781v1	0.99742	98.3186	97.77
GCF_009881345.1_ASM988134v1	GCF_009876865.1_ASM987686v1	0.99676	98.0914	97.77
GCF_900101315.1_IMG-taxon_2593339257_annotated_assembly	GCF_013302305.1_ASM1330230v1	0.99754	98.1975	97.77
GCF_003474705.1_ASM347470v1	GCF_003457595.1_ASM345759v1	0.99885	98.336	97.77
GCF_013302215.1_ASM1330221v1	GCF_003459025.1_ASM345902v1	0.99685	98.2268	97.77
GCF_003439215.1_ASM343921v1	GCF_003471125.1_ASM347112v1	0.99763	98.5247	97.77
GCF_003324155.1_ASM332415v1	GCF_013302285.1_ASM1330228v1	0.99455	98.3062	97.77
GCF_009881425.1_ASM988142v1	GCF_013299975.1_ASM1329997v1	0.99471	98.0175	97.77
GCF_003464645.1_ASM346464v1	GCF_003469155.1_ASM346915v1	0.99355	98.6435	97.77
GCF_013304855.1_ASM1330485v1	GCF_009881485.1_ASM988148v1	0.98846	98.0775	97.77
GCF_003480555.1_ASM348055v1	GCF_003479865.1_ASM347986v1	0.99782	98.0647	97.77
GCF_003480555.1_ASM348055v1	GCF_003481455.1_ASM348145v1	0.99733	97.8472	97.77
GCF_001404455.1_13414_6_22	GCF_009881395.1_ASM988139v1	0.99661	97.711	97.77
GCF_003435675.1_ASM343567v1	GCF_003482095.1_ASM348209v1	0.99866	98.0306	97.77
GCF_013304415.1_ASM1330441v1	GCF_013304975.1_ASM1330497v1	0.99586	98.2227	97.77
GCF_004167815.1_ASM416781v1	GCF_003471125.1_ASM347112v1	0.998	98.3282	97.77
GCF_009883045.1_ASM988304v1	GCF_900078295.2_PRJEB13136	0.99444	97.8169	97.77
GCF_009883045.1_ASM988304v1	GCF_009881335.1_ASM988133v1	0.9965	98.0936	97.77
GCF_009881395.1_ASM988139v1	GCF_900078295.2_PRJEB13136	0.99713	97.9085	97.77
GCF_013302305.1_ASM1330230v1	GCF_000466565.1_ASM46656v1	0.99866	98.1794	97.77
GCF_003471125.1_ASM347112v1	GCF_009883065.1_ASM988306v1	0.998	98.2932	97.77
GCF_009882995.1_ASM988299v1	GCF_900078295.2_PRJEB13136	0.99423	97.804	97.77
GCF_009882995.1_ASM988299v1	GCF_009881335.1_ASM988133v1	0.99649	98.146	97.77
GCF_009881475.1_ASM988147v1	GCF_009881365.1_ASM988136v1	0.99469	98.1298	97.77
GCF_003436075.1_ASM343607v1	GCF_003469155.1_ASM346915v1	0.99672	98.702	97.76
GCF_009881345.1_ASM988134v1	GCF_001404455.1_13414_6_22	0.99519	97.7802	97.76
GCF_009881345.1_ASM988134v1	GCF_013302035.1_ASM1330203v1	0.99848	98.1694	97.76
GCF_900101315.1_IMG-taxon_2593339257_annotated_assembly	GCF_004167315.1_ASM416731v1	0.9987	98.2588	97.76
GCF_003459375.1_ASM345937v1	GCF_013299585.1_ASM1329958v1	0.99789	98.5544	97.76
GCF_009881255.1_ASM988125v1	GCF_001404455.1_13414_6_22	0.99482	97.8887	97.76
GCF_009881425.1_ASM988142v1	GCF_900078295.2_PRJEB13136	0.99395	97.7933	97.76
GCF_013304855.1_ASM1330485v1	GCF_013300045.1_ASM1330004v1	0.99655	97.9228	97.76
GCF_001404455.1_13414_6_22	GCF_009881235.1_ASM988123v1	0.99488	97.7957	97.76
GCF_001404455.1_13414_6_22	GCF_009881335.1_ASM988133v1	0.99483	97.8589	97.76
GCF_001404455.1_13414_6_22	GCF_009881365.1_ASM988136v1	0.99267	97.7739	97.76
GCF_003481205.1_ASM348120v1	GCF_003480695.1_ASM348069v1	0.99603	98.0337	97.76
GCF_003481205.1_ASM348120v1	GCF_003480905.1_ASM348090v1	0.99579	98.0645	97.76
GCF_001404755.1_13470_2_82	GCF_013301945.1_ASM1330194v1	0.99613	97.7692	97.76
GCF_005845175.1_ASM584517v1	GCF_003437665.1_ASM343766v1	0.99833	98.256	97.76
GCF_003480845.1_ASM348084v1	GCF_003479665.1_ASM347966v1	0.9975	97.8105	97.76
GCF_009883045.1_ASM988304v1	GCF_009881395.1_ASM988139v1	0.99689	98.1425	97.76
GCF_003463085.1_ASM346308v1	GCF_003471125.1_ASM347112v1	0.99588	98.4214	97.76
GCF_013304405.1_ASM1330440v1	GCF_013300455.1_ASM1330045v1	0.99896	97.9269	97.76
GCF_003467455.1_ASM346745v1	GCF_003464105.1_ASM346410v1	0.99601	98.5676	97.76
GCF_900078295.2_PRJEB13136	GCF_009883115.1_ASM988311v1	0.99427	97.7809	97.76
GCF_902364415.1_MGYG-HGUT-00212	GCF_003439215.1_ASM343921v1	0.99865	98.5201	97.75
GCF_902364415.1_MGYG-HGUT-00212	GCF_001404535.1_13414_6_21	0.99697	98.4136	97.75
GCF_902364415.1_MGYG-HGUT-00212	GCF_004167815.1_ASM416781v1	0.99773	98.4042	97.75
GCF_902364415.1_MGYG-HGUT-00212	GCF_003469155.1_ASM346915v1	0.99695	98.4591	97.75
GCF_013304685.1_ASM1330468v1	GCF_013304855.1_ASM1330485v1	0.99656	97.9368	97.75
GCF_003465235.1_ASM346523v1	GCF_003467325.1_ASM346732v1	0.99318	98.5829	97.75
GCF_014297345.1_ASM1429734v1	GCF_003479885.1_ASM347988v1	0.99893	98.0063	97.75
GCF_009881345.1_ASM988134v1	GCF_013301935.1_ASM1330193v1	0.997	97.9518	97.75
GCF_009881345.1_ASM988134v1	GCF_009883035.1_ASM988303v1	0.99687	98.111	97.75
GCF_009881345.1_ASM988134v1	GCF_013301985.1_ASM1330198v1	0.99764	98.113	97.75
GCF_009881345.1_ASM988134v1	GCF_013300455.1_ASM1330045v1	0.99701	97.932	97.75
GCF_900101315.1_IMG-taxon_2593339257_annotated_assembly	GCF_009876885.1_ASM987688v1	0.99869	98.2501	97.75
GCF_003474705.1_ASM347470v1	GCF_003469155.1_ASM346915v1	0.99823	98.4557	97.75
GCF_013304525.1_ASM1330452v1	GCF_003468995.1_ASM346899v1	0.99804	98.0829	97.75
GCF_013304525.1_ASM1330452v1	GCF_001405215.1_14207_7_44	0.99616	98.3149	97.75
GCF_009881255.1_ASM988125v1	GCF_900078295.2_PRJEB13136	0.99567	97.9353	97.75
GCF_003439215.1_ASM343921v1	GCF_003474255.1_ASM347425v1	0.99865	98.5201	97.75
GCF_013301875.1_ASM1330187v1	GCF_001404455.1_13414_6_22	0.99847	98.0247	97.75
GCF_003470555.1_ASM347055v1	GCF_001404535.1_13414_6_21	0.99658	98.3553	97.75
GCF_013301885.1_ASM1330188v1	GCF_902167525.1_Blautia_wexlerae_LFYP_14	0.99789	97.8407	97.75
GCF_003481205.1_ASM348120v1	GCF_003462165.1_ASM346216v1	0.99581	98.0176	97.75
GCF_001404535.1_13414_6_21	GCF_003474255.1_ASM347425v1	0.99697	98.4136	97.75
GCF_009881295.1_ASM988129v1	GCF_009881475.1_ASM988147v1	0.99657	98.1171	97.75
GCF_004167815.1_ASM416781v1	GCF_003457595.1_ASM345759v1	0.99899	98.4071	97.75
GCF_004167815.1_ASM416781v1	GCF_003474255.1_ASM347425v1	0.99773	98.3468	97.75
GCF_009881235.1_ASM988123v1	GCF_013302045.1_ASM1330204v1	0.99853	98.1837	97.75
GCF_009883045.1_ASM988304v1	GCF_009881365.1_ASM988136v1	0.99482	98.0494	97.75
GCF_003479865.1_ASM347986v1	GCF_003479105.1_ASM347910v1	0.99785	97.9822	97.75
GCF_003467675.1_ASM346767v1	GCF_013302195.1_ASM1330219v1	0.99882	98.3346	97.75
GCF_013302045.1_ASM1330204v1	GCF_009881365.1_ASM988136v1	0.99667	98.1607	97.75
GCF_013302045.1_ASM1330204v1	GCF_009881435.1_ASM988143v1	0.99862	98.126	97.75
GCF_009881335.1_ASM988133v1	GCF_009881485.1_ASM988148v1	0.98775	98.1377	97.75
GCF_009881335.1_ASM988133v1	GCF_009881535.1_ASM988153v1	0.9965	98.1101	97.75
GCF_003469155.1_ASM346915v1	GCF_003474255.1_ASM347425v1	0.99695	98.4591	97.75
GCF_902364415.1_MGYG-HGUT-00212	GCF_013304525.1_ASM1330452v1	0.99823	98.1772	97.74
GCF_902364415.1_MGYG-HGUT-00212	GCF_003458635.1_ASM345863v1	0.99841	98.4492	97.74
GCF_014297345.1_ASM1429734v1	GCF_003435775.1_ASM343577v1	0.99939	97.9512	97.74
GCF_013305005.1_ASM1330500v1	GCF_003324155.1_ASM332415v1	0.99453	98.2802	97.74
GCF_013302125.1_ASM1330212v1	GCF_013302085.1_ASM1330208v1	0.99923	97.9061	97.74
GCF_001405455.1_13470_2_80	GCF_013301885.1_ASM1330188v1	0.99739	97.5849	97.74
GCF_013302215.1_ASM1330221v1	GCF_003463085.1_ASM346308v1	0.99834	98.2579	97.74
GCF_013304525.1_ASM1330452v1	GCF_003474255.1_ASM347425v1	0.99823	98.1445	97.74
GCF_003469945.1_ASM346994v1	GCF_003467325.1_ASM346732v1	0.99736	98.5303	97.74
GCF_009881255.1_ASM988125v1	GCF_009883045.1_ASM988304v1	0.99666	98.0357	97.74
GCF_009881255.1_ASM988125v1	GCF_013302045.1_ASM1330204v1	0.99872	98.1382	97.74
GCF_003459025.1_ASM345902v1	GCF_001404535.1_13414_6_21	0.9943	98.3444	97.74
GCF_001404455.1_13414_6_22	GCF_009881295.1_ASM988129v1	0.99478	97.7923	97.74
GCF_003479155.1_ASM347915v1	GCF_003480845.1_ASM348084v1	0.9987	97.7866	97.74
GCF_009881295.1_ASM988129v1	GCF_013299555.1_ASM1329955v1	0.99688	97.8384	97.74
GCF_009881295.1_ASM988129v1	GCF_009882995.1_ASM988299v1	0.9965	98.1096	97.74
GCF_009881295.1_ASM988129v1	GCF_009881485.1_ASM988148v1	0.98791	98.1104	97.74
GCF_014269345.1_ASM1426934v1	GCF_009876855.1_ASM987685v1	0.99917	98.0575	97.74
GCF_003463085.1_ASM346308v1	GCF_013302195.1_ASM1330219v1	0.99768	98.3895	97.74
GCF_013304405.1_ASM1330440v1	GCF_001404775.1_14207_7_80	0.99648	97.8769	97.74
GCF_009882995.1_ASM988299v1	GCF_009881365.1_ASM988136v1	0.9948	98.1216	97.74
GCF_009883035.1_ASM988303v1	GCF_009881335.1_ASM988133v1	0.99664	98.0761	97.74
GCF_000466565.1_ASM46656v1	GCF_013305035.1_ASM1330503v1	0.99866	98.155	97.74
GCF_009881335.1_ASM988133v1	GCF_009883115.1_ASM988311v1	0.99642	98.0735	97.74
GCF_009881365.1_ASM988136v1	GCF_009881535.1_ASM988153v1	0.99464	98.0915	97.74
GCF_003465235.1_ASM346523v1	GCF_003459375.1_ASM345937v1	0.99325	98.5195	97.73
GCF_003436075.1_ASM343607v1	GCF_003471125.1_ASM347112v1	0.99745	98.5851	97.73
GCF_003481245.1_ASM348124v1	GCF_003479185.1_ASM347918v1	0.99719	98.081	97.73
GCF_003474705.1_ASM347470v1	GCF_003439215.1_ASM343921v1	0.99927	98.4552	97.73
GCF_003469945.1_ASM346994v1	GCF_003467675.1_ASM346767v1	0.99861	98.5167	97.73
GCF_003459375.1_ASM345937v1	GCF_003464645.1_ASM346464v1	0.99396	98.4791	97.73
GCF_009881255.1_ASM988125v1	GCF_013299555.1_ASM1329955v1	0.99693	97.8816	97.73
GCF_009881255.1_ASM988125v1	GCF_009881475.1_ASM988147v1	0.9967	98.0326	97.73
GCF_009881255.1_ASM988125v1	GCF_009881535.1_ASM988153v1	0.99663	98.0674	97.73
GCF_009881405.1_ASM988140v1	GCF_001404455.1_13414_6_22	0.99687	97.7412	97.73
GCF_009881405.1_ASM988140v1	GCF_013301985.1_ASM1330198v1	0.99847	98.194	97.73
GCF_013304855.1_ASM1330485v1	GCF_009883115.1_ASM988311v1	0.99569	98.0526	97.73
GCF_013302135.1_ASM1330213v1	GCF_902167525.1_Blautia_wexlerae_LFYP_14	0.99834	98.1148	97.73
GCF_009881295.1_ASM988129v1	GCF_009883045.1_ASM988304v1	0.9965	98.07	97.73
GCF_009881295.1_ASM988129v1	GCF_009881535.1_ASM988153v1	0.9965	98.1361	97.73
GCF_009881235.1_ASM988123v1	GCF_013299555.1_ASM1329955v1	0.99692	97.8789	97.73
GCF_009881395.1_ASM988139v1	GCF_009881535.1_ASM988153v1	0.99686	98.1459	97.73
GCF_013301945.1_ASM1330194v1	GCF_009883035.1_ASM988303v1	0.99484	97.933	97.73
GCF_003184505.1_ASM318450v1	GCF_001487165.1_Blautia_massiliensis1	0.99331	98.0642	97.73
GCF_013299555.1_ASM1329955v1	GCF_009881435.1_ASM988143v1	0.99697	97.8936	97.73
GCF_009881475.1_ASM988147v1	GCF_009881435.1_ASM988143v1	0.99671	98.1296	97.73
GCF_009881365.1_ASM988136v1	GCF_009883115.1_ASM988311v1	0.99476	98.1151	97.73
GCF_009881365.1_ASM988136v1	GCF_009881485.1_ASM988148v1	0.99478	98.1565	97.73
GCF_003481245.1_ASM348124v1	GCF_003480845.1_ASM348084v1	0.99818	98.2501	97.72
GCF_013304535.1_ASM1330453v1	GCF_013299995.1_ASM1329999v1	0.9971	97.8733	97.72
GCF_001405455.1_13470_2_80	GCF_001404775.1_14207_7_80	0.99587	97.7463	97.72
GCF_013304525.1_ASM1330452v1	GCF_003471125.1_ASM347112v1	0.99743	98.1759	97.72
GCF_003469945.1_ASM346994v1	GCF_003457595.1_ASM345759v1	0.99831	98.6278	97.72
GCF_009881255.1_ASM988125v1	GCF_013301935.1_ASM1330193v1	0.99693	97.8843	97.72
GCF_003458635.1_ASM345863v1	GCF_003474255.1_ASM347425v1	0.99841	98.4492	97.72
GCF_003481175.1_ASM348117v1	GCF_003482095.1_ASM348209v1	0.99861	98.2714	97.72
GCF_009881405.1_ASM988140v1	GCF_013299555.1_ASM1329955v1	0.9981	97.8922	97.72
GCF_009881405.1_ASM988140v1	GCF_009881535.1_ASM988153v1	0.99688	98.058	97.72
GCF_013304855.1_ASM1330485v1	GCF_009883045.1_ASM988304v1	0.99581	98.0686	97.72
GCF_013304855.1_ASM1330485v1	GCF_013304625.1_ASM1330462v1	0.99704	97.9398	97.72
GCF_001404455.1_13414_6_22	GCF_013301985.1_ASM1330198v1	0.99785	98.0278	97.72
GCF_000484655.1_ASM48465v1	GCF_013301945.1_ASM1330194v1	0.99165	97.7723	97.72
GCF_013302135.1_ASM1330213v1	GCF_013304785.1_ASM1330478v1	0.99808	98.0183	97.72
GCF_009881295.1_ASM988129v1	GCF_009883115.1_ASM988311v1	0.99643	98.1056	97.72
GCF_009881295.1_ASM988129v1	GCF_009876865.1_ASM987686v1	0.99653	98.0641	97.72
GCF_009881295.1_ASM988129v1	GCF_013300455.1_ASM1330045v1	0.99688	97.8916	97.72
GCF_013301935.1_ASM1330193v1	GCF_009881235.1_ASM988123v1	0.99692	97.917	97.72
GCF_009883045.1_ASM988304v1	GCF_009881435.1_ASM988143v1	0.99667	98.1255	97.72
GCF_009881395.1_ASM988139v1	GCF_009881475.1_ASM988147v1	0.99688	98.1007	97.72
GCF_013301945.1_ASM1330194v1	GCF_902167525.1_Blautia_wexlerae_LFYP_14	0.99833	97.8916	97.72
GCF_013299555.1_ASM1329955v1	GCF_009881335.1_ASM988133v1	0.99691	97.8227	97.72
GCF_013299555.1_ASM1329955v1	GCF_009881365.1_ASM988136v1	0.99466	97.8197	97.72
GCF_013299995.1_ASM1329999v1	GCF_013302035.1_ASM1330203v1	0.99776	98.0279	97.72
GCF_009883035.1_ASM988303v1	GCF_900078295.2_PRJEB13136	0.99446	97.8399	97.72
GCF_009883035.1_ASM988303v1	GCF_009881365.1_ASM988136v1	0.99467	98.0763	97.72
GCF_003481425.1_ASM348142v1	GCF_003479105.1_ASM347910v1	0.99536	98.3141	97.72
GCF_013302035.1_ASM1330203v1	GCF_009881475.1_ASM988147v1	0.99608	98.0364	97.72
GCF_013302035.1_ASM1330203v1	GCF_902167525.1_Blautia_wexlerae_LFYP_14	0.99837	98.1125	97.72
GCF_009881335.1_ASM988133v1	GCF_009876865.1_ASM987686v1	0.99653	98.0498	97.72
GCF_009881435.1_ASM988143v1	GCF_013300455.1_ASM1330045v1	0.99698	97.8982	97.72
GCF_003475275.1_ASM347527v1	GCF_000153905.1_ASM15390v1	0.99904	98.3173	97.71
GCF_013304685.1_ASM1330468v1	GCF_001405455.1_13470_2_80	0.99804	97.6873	97.71
GCF_013304685.1_ASM1330468v1	GCF_013301945.1_ASM1330194v1	0.99603	98.0239	97.71
GCF_003465235.1_ASM346523v1	GCF_003469155.1_ASM346915v1	0.99304	98.5764	97.71
GCF_009881345.1_ASM988134v1	GCF_009881425.1_ASM988142v1	0.9967	98.1245	97.71
GCF_009881345.1_ASM988134v1	GCF_013302135.1_ASM1330213v1	0.99846	98.1824	97.71
GCF_900101315.1_IMG-taxon_2593339257_annotated_assembly	GCF_013305055.1_ASM1330505v1	0.99795	98.1937	97.71
GCF_001405455.1_13470_2_80	GCF_013300045.1_ASM1330004v1	0.99803	97.6891	97.71
GCF_009881255.1_ASM988125v1	GCF_009882995.1_ASM988299v1	0.99667	98.0733	97.71
GCF_009881255.1_ASM988125v1	GCF_009883115.1_ASM988311v1	0.9966	98.0365	97.71
GCF_003324155.1_ASM332415v1	GCF_009876885.1_ASM987688v1	0.99777	98.2633	97.71
GCF_003324155.1_ASM332415v1	GCF_013304975.1_ASM1330497v1	0.99553	98.2517	97.71
GCF_009881425.1_ASM988142v1	GCF_009881295.1_ASM988129v1	0.99645	98.0504	97.71
GCF_009881425.1_ASM988142v1	GCF_009881335.1_ASM988133v1	0.99644	98.0479	97.71
GCF_009881405.1_ASM988140v1	GCF_009883045.1_ASM988304v1	0.9969	98.0411	97.71
GCF_009881405.1_ASM988140v1	GCF_009881475.1_ASM988147v1	0.99689	98.0755	97.71
GCF_013304855.1_ASM1330485v1	GCF_009882995.1_ASM988299v1	0.99568	98.0715	97.71
GCF_013304855.1_ASM1330485v1	GCF_009876865.1_ASM987686v1	0.99578	98.0804	97.71
GCF_001404455.1_13414_6_22	GCF_009881435.1_ASM988143v1	0.99494	97.7903	97.71
GCF_003479155.1_ASM347915v1	GCF_003482385.1_ASM348238v1	0.99881	97.842	97.71
GCF_003435675.1_ASM343567v1	GCF_003479865.1_ASM347986v1	0.99667	98.1351	97.71
GCF_013302135.1_ASM1330213v1	GCF_009881475.1_ASM988147v1	0.99609	98.0634	97.71
GCF_009881295.1_ASM988129v1	GCF_013301935.1_ASM1330193v1	0.99687	97.8785	97.71
GCF_009881295.1_ASM988129v1	GCF_013302095.1_ASM1330209v1	0.99841	98.1667	97.71
GCF_013301935.1_ASM1330193v1	GCF_009881435.1_ASM988143v1	0.99697	97.8997	97.71
GCF_009881235.1_ASM988123v1	GCF_009883045.1_ASM988304v1	0.99665	98.1027	97.71
GCF_009881235.1_ASM988123v1	GCF_009881475.1_ASM988147v1	0.9967	98.1031	97.71
GCF_009881235.1_ASM988123v1	GCF_013300455.1_ASM1330045v1	0.99693	97.9121	97.71
GCF_003435775.1_ASM343577v1	GCF_003478705.1_ASM347870v1	0.99867	97.9758	97.71
GCF_009881395.1_ASM988139v1	GCF_009883115.1_ASM988311v1	0.9968	98.1075	97.71
GCF_013304405.1_ASM1330440v1	GCF_013299555.1_ASM1329955v1	0.99895	97.9372	97.71
GCF_013302095.1_ASM1330209v1	GCF_009881335.1_ASM988133v1	0.99837	98.1351	97.71
GCF_013302035.1_ASM1330203v1	GCF_013304625.1_ASM1330462v1	0.99785	97.9946	97.71
GCF_009881475.1_ASM988147v1	GCF_013302045.1_ASM1330204v1	0.99613	98.0213	97.71
GCF_009881365.1_ASM988136v1	GCF_009876865.1_ASM987686v1	0.99464	98.0778	97.71
GCF_009883115.1_ASM988311v1	GCF_009881435.1_ASM988143v1	0.9966	98.1167	97.71
GCF_003475275.1_ASM347527v1	GCF_003439215.1_ASM343921v1	0.99914	98.5319	97.7
GCF_003436075.1_ASM343607v1	GCF_003465235.1_ASM346523v1	0.99747	98.4809	97.7
GCF_003474705.1_ASM347470v1	GCF_003459025.1_ASM345902v1	0.99728	98.3454	97.7
GCF_013304535.1_ASM1330453v1	GCF_013302035.1_ASM1330203v1	0.99769	98.0676	97.7
GCF_013304525.1_ASM1330452v1	GCF_003459025.1_ASM345902v1	0.99644	98.266	97.7
GCF_009881255.1_ASM988125v1	GCF_009876865.1_ASM987686v1	0.99666	98.0755	97.7
GCF_009881255.1_ASM988125v1	GCF_009881485.1_ASM988148v1	0.98963	98.0832	97.7
GCF_009881255.1_ASM988125v1	GCF_013300455.1_ASM1330045v1	0.99694	97.9105	97.7
GCF_009881425.1_ASM988142v1	GCF_009881405.1_ASM988140v1	0.99675	98.0211	97.7
GCF_009881425.1_ASM988142v1	GCF_009881395.1_ASM988139v1	0.99675	98.0862	97.7
GCF_009881405.1_ASM988140v1	GCF_009882995.1_ASM988299v1	0.99686	98.0821	97.7
GCF_009881405.1_ASM988140v1	GCF_009883115.1_ASM988311v1	0.99681	98.0549	97.7
GCF_001404455.1_13414_6_22	GCF_013301935.1_ASM1330193v1	0.99857	97.8742	97.7
GCF_001404535.1_13414_6_21	GCF_003463085.1_ASM346308v1	0.9965	98.3791	97.7
GCF_003479025.1_ASM347902v1	GCF_003473685.1_ASM347368v1	0.99922	98.1553	97.7
GCF_003437665.1_ASM343766v1	GCF_003469155.1_ASM346915v1	0.99716	98.4852	97.7
GCF_013301935.1_ASM1330193v1	GCF_013304405.1_ASM1330440v1	0.99893	97.9225	97.7
GCF_013301935.1_ASM1330193v1	GCF_009881335.1_ASM988133v1	0.9969	97.8625	97.7
GCF_013301935.1_ASM1330193v1	GCF_009881365.1_ASM988136v1	0.99467	97.8698	97.7
GCF_009881235.1_ASM988123v1	GCF_009882995.1_ASM988299v1	0.99665	98.1097	97.7
GCF_009881235.1_ASM988123v1	GCF_009881535.1_ASM988153v1	0.99665	98.1102	97.7
GCF_009881395.1_ASM988139v1	GCF_013299555.1_ASM1329955v1	0.99799	97.9008	97.7
GCF_009881395.1_ASM988139v1	GCF_009882995.1_ASM988299v1	0.99685	98.1921	97.7
GCF_009881395.1_ASM988139v1	GCF_013301985.1_ASM1330198v1	0.99845	98.0996	97.7
GCF_009881395.1_ASM988139v1	GCF_009881485.1_ASM988148v1	0.98823	98.1567	97.7
GCF_013301945.1_ASM1330194v1	GCF_013300045.1_ASM1330004v1	0.99601	98.0641	97.7
GCF_009882995.1_ASM988299v1	GCF_009881435.1_ASM988143v1	0.99668	98.2112	97.7
GCF_003457595.1_ASM345759v1	GCF_003464105.1_ASM346410v1	0.99602	98.5652	97.7
GCF_013302045.1_ASM1330204v1	GCF_902167525.1_Blautia_wexlerae_LFYP_14	0.99835	98.1784	97.7
GCF_009881335.1_ASM988133v1	GCF_013300455.1_ASM1330045v1	0.99691	97.8682	97.7
GCF_009881365.1_ASM988136v1	GCF_013300455.1_ASM1330045v1	0.9947	97.8331	97.7
GCF_009881435.1_ASM988143v1	GCF_009881535.1_ASM988153v1	0.99665	98.1285	97.7
GCF_003436075.1_ASM343607v1	GCF_001404535.1_13414_6_21	0.99671	98.2704	97.69
GCF_014297345.1_ASM1429734v1	GCF_003480005.1_ASM348000v1	0.99879	98.0185	97.69
GCF_003481245.1_ASM348124v1	GCF_003482095.1_ASM348209v1	0.99872	98.2029	97.69
GCF_013304535.1_ASM1330453v1	GCF_001404455.1_13414_6_22	0.99845	97.9563	97.69
GCF_013304535.1_ASM1330453v1	GCF_013302135.1_ASM1330213v1	0.99765	98.0694	97.69
GCF_009881255.1_ASM988125v1	GCF_009883035.1_ASM988303v1	0.99676	98.0536	97.69
GCF_009881425.1_ASM988142v1	GCF_013304855.1_ASM1330485v1	0.99547	98.0934	97.69
GCF_009881425.1_ASM988142v1	GCF_009881365.1_ASM988136v1	0.99489	98.0847	97.69
GCF_009881405.1_ASM988140v1	GCF_013301935.1_ASM1330193v1	0.9981	97.9304	97.69
GCF_009881405.1_ASM988140v1	GCF_009881485.1_ASM988148v1	0.9881	98.0949	97.69
GCF_009881405.1_ASM988140v1	GCF_013300455.1_ASM1330045v1	0.99811	97.8935	97.69
GCF_013304855.1_ASM1330485v1	GCF_009881475.1_ASM988147v1	0.99573	98.0758	97.69
GCF_001404455.1_13414_6_22	GCF_013300455.1_ASM1330045v1	0.99858	97.8994	97.69
GCF_003435675.1_ASM343567v1	GCF_003462165.1_ASM346216v1	0.99634	98.0158	97.69
GCF_005845175.1_ASM584517v1	GCF_003474255.1_ASM347425v1	0.99823	98.2003	97.69
GCF_009876875.1_ASM987687v1	GCF_014269345.1_ASM1426934v1	0.9991	98.1096	97.69
GCF_009881295.1_ASM988129v1	GCF_009883035.1_ASM988303v1	0.99664	98.0904	97.69
GCF_009881295.1_ASM988129v1	GCF_013301985.1_ASM1330198v1	0.99765	98.073	97.69
GCF_013301935.1_ASM1330193v1	GCF_009881395.1_ASM988139v1	0.99798	97.8911	97.69
GCF_009881235.1_ASM988123v1	GCF_009883115.1_ASM988311v1	0.99658	98.0946	97.69
GCF_009881235.1_ASM988123v1	GCF_009881485.1_ASM988148v1	0.98831	98.1647	97.69
GCF_003479665.1_ASM347966v1	GCF_003482095.1_ASM348209v1	0.99692	98.051	97.69
GCF_009883035.1_ASM988303v1	GCF_009881435.1_ASM988143v1	0.99678	98.0875	97.69
GCF_013304785.1_ASM1330478v1	GCF_013302095.1_ASM1330209v1	0.99789	97.9953	97.69
GCF_013302095.1_ASM1330209v1	GCF_902167525.1_Blautia_wexlerae_LFYP_14	0.99828	98.1039	97.69
GCF_009881435.1_ASM988143v1	GCF_009881485.1_ASM988148v1	0.98914	98.1746	97.69
GCF_902364415.1_MGYG-HGUT-00212	GCF_005845175.1_ASM584517v1	0.99823	98.1106	97.68
GCF_902364415.1_MGYG-HGUT-00212	GCF_003471125.1_ASM347112v1	0.99826	98.2637	97.68
GCF_013304685.1_ASM1330468v1	GCF_013304535.1_ASM1330453v1	0.99666	97.8215	97.68
GCF_003436075.1_ASM343607v1	GCF_003437665.1_ASM343766v1	0.99867	98.4634	97.68
GCF_009881345.1_ASM988134v1	GCF_013302045.1_ASM1330204v1	0.9985	98.17	97.68
GCF_013304535.1_ASM1330453v1	GCF_013300045.1_ASM1330004v1	0.99665	97.7887	97.68
GCF_013304535.1_ASM1330453v1	GCF_009881485.1_ASM988148v1	0.98861	97.9561	97.68
GCF_013304525.1_ASM1330452v1	GCF_013302195.1_ASM1330219v1	0.99903	98.2067	97.68
GCF_003479885.1_ASM347988v1	GCF_003478705.1_ASM347870v1	0.9974	97.778	97.68
GCF_003324155.1_ASM332415v1	GCF_001487165.1_Blautia_massiliensis1	0.99848	98.3262	97.68
GCF_003481175.1_ASM348117v1	GCF_003462165.1_ASM346216v1	0.99587	98.0107	97.68
GCF_003481175.1_ASM348117v1	GCF_003480905.1_ASM348090v1	0.99585	98.0351	97.68
GCF_009881405.1_ASM988140v1	GCF_009876865.1_ASM987686v1	0.99689	98.0023	97.68
GCF_001404455.1_13414_6_22	GCF_013299555.1_ASM1329955v1	0.99858	97.852	97.68
GCF_001404455.1_13414_6_22	GCF_902167525.1_Blautia_wexlerae_LFYP_14	0.99737	97.8918	97.68
GCF_003468995.1_ASM346899v1	GCF_003464105.1_ASM346410v1	0.99869	98.7259	97.68
GCF_009881395.1_ASM988139v1	GCF_009876865.1_ASM987686v1	0.99688	98.0537	97.68
GCF_009881395.1_ASM988139v1	GCF_013300455.1_ASM1330045v1	0.998	97.8732	97.68
GCF_013301945.1_ASM1330194v1	GCF_013304785.1_ASM1330478v1	0.99885	97.7651	97.68
GCF_013301945.1_ASM1330194v1	GCF_009876865.1_ASM987686v1	0.99476	97.9024	97.68
GCF_003471125.1_ASM347112v1	GCF_000153905.1_ASM15390v1	0.99788	98.3377	97.68
GCF_003471125.1_ASM347112v1	GCF_003474255.1_ASM347425v1	0.99826	98.2637	97.68
GCF_013299995.1_ASM1329999v1	GCF_013304785.1_ASM1330478v1	0.99754	97.8305	97.68
GCF_013304785.1_ASM1330478v1	GCF_013302035.1_ASM1330203v1	0.99811	98.0165	97.68
GCF_003436075.1_ASM343607v1	GCF_013304525.1_ASM1330452v1	0.99793	98.248	97.67
GCF_003474705.1_ASM347470v1	GCF_003467325.1_ASM346732v1	0.99826	98.4572	97.67
GCF_013304535.1_ASM1330453v1	GCF_013304625.1_ASM1330462v1	0.99712	97.7917	97.67
GCF_001405455.1_13470_2_80	GCF_013301945.1_ASM1330194v1	0.99794	97.8871	97.67
GCF_013302215.1_ASM1330221v1	GCF_003467675.1_ASM346767v1	0.9986	98.3493	97.67
GCF_003469945.1_ASM346994v1	GCF_003469155.1_ASM346915v1	0.9971	98.6701	97.67
GCF_003458635.1_ASM345863v1	GCF_003463085.1_ASM346308v1	0.99854	98.5298	97.67
GCF_013304855.1_ASM1330485v1	GCF_013304405.1_ASM1330440v1	0.99893	97.9538	97.67
GCF_013304855.1_ASM1330485v1	GCF_009881535.1_ASM988153v1	0.99574	98.0365	97.67
GCF_003480845.1_ASM348084v1	GCF_003460955.1_ASM346095v1	0.9989	98.3741	97.67
GCF_009881235.1_ASM988123v1	GCF_013302095.1_ASM1330209v1	0.99837	98.1834	97.67
GCF_009881235.1_ASM988123v1	GCF_009876865.1_ASM987686v1	0.99667	98.0716	97.67
GCF_013301945.1_ASM1330194v1	GCF_013299995.1_ASM1329999v1	0.99645	98.1665	97.67
GCF_013301945.1_ASM1330194v1	GCF_009881475.1_ASM988147v1	0.99477	97.9767	97.67
GCF_013301945.1_ASM1330194v1	GCF_013304625.1_ASM1330462v1	0.99651	97.9863	97.67
GCF_009883035.1_ASM988303v1	GCF_013302035.1_ASM1330203v1	0.99617	98.1634	97.67
GCF_013304785.1_ASM1330478v1	GCF_013302045.1_ASM1330204v1	0.9981	98.0382	97.67
GCF_013302095.1_ASM1330209v1	GCF_009881475.1_ASM988147v1	0.99607	97.9917	97.67
GCF_013302095.1_ASM1330209v1	GCF_009881365.1_ASM988136v1	0.9968	98.1437	97.67
GCF_013302095.1_ASM1330209v1	GCF_009881435.1_ASM988143v1	0.99848	98.1211	97.67
GCF_013302035.1_ASM1330203v1	GCF_009876865.1_ASM987686v1	0.996	98.0144	97.67
GCF_009881435.1_ASM988143v1	GCF_009876865.1_ASM987686v1	0.99668	98.0326	97.67
GCF_003475275.1_ASM347527v1	GCF_003471125.1_ASM347112v1	0.99772	98.7052	97.66
GCF_902364415.1_MGYG-HGUT-00212	GCF_003438845.1_ASM343884v1	0.99808	98.536	97.66
GCF_003477865.1_ASM347786v1	GCF_003479155.1_ASM347915v1	0.99918	97.841	97.66
GCF_009881255.1_ASM988125v1	GCF_009881425.1_ASM988142v1	0.99664	98.0248	97.66
GCF_009881255.1_ASM988125v1	GCF_013302095.1_ASM1330209v1	0.99858	98.1583	97.66
GCF_003324155.1_ASM332415v1	GCF_004167315.1_ASM416731v1	0.99777	98.2724	97.66
GCF_009881425.1_ASM988142v1	GCF_009881235.1_ASM988123v1	0.99661	98.074	97.66
GCF_009881425.1_ASM988142v1	GCF_009881435.1_ASM988143v1	0.99664	98.0192	97.66
GCF_003464645.1_ASM346464v1	GCF_003467455.1_ASM346745v1	0.99497	98.5173	97.66
GCF_013301875.1_ASM1330187v1	GCF_900078295.2_PRJEB13136	0.9989	97.8425	97.66
GCF_013301875.1_ASM1330187v1	GCF_013301655.1_ASM1330165v1	0.99403	97.6352	97.66
GCF_003481175.1_ASM348117v1	GCF_003480695.1_ASM348069v1	0.9961	98.0411	97.66
GCF_003481205.1_ASM348120v1	GCF_003482095.1_ASM348209v1	0.99858	98.2667	97.66
GCF_003481205.1_ASM348120v1	GCF_003482385.1_ASM348238v1	0.99721	98.0988	97.66
GCF_003435675.1_ASM343567v1	GCF_003480695.1_ASM348069v1	0.99661	98.0837	97.66
GCF_003435675.1_ASM343567v1	GCF_003481455.1_ASM348145v1	0.99647	98.0893	97.66
GCF_005845175.1_ASM584517v1	GCF_003467325.1_ASM346732v1	0.99718	98.3275	97.66
GCF_013302135.1_ASM1330213v1	GCF_013299995.1_ASM1329999v1	0.99773	98.0285	97.66
GCF_013302135.1_ASM1330213v1	GCF_009883035.1_ASM988303v1	0.99618	98.1757	97.66
GCF_013302135.1_ASM1330213v1	GCF_009883115.1_ASM988311v1	0.99598	98.1053	97.66
GCF_013302135.1_ASM1330213v1	GCF_009876865.1_ASM987686v1	0.99601	98.0121	97.66
GCF_013302135.1_ASM1330213v1	GCF_009881535.1_ASM988153v1	0.99599	98.0437	97.66
GCF_009881235.1_ASM988123v1	GCF_009883035.1_ASM988303v1	0.99678	98.0345	97.66
GCF_009881235.1_ASM988123v1	GCF_013301985.1_ASM1330198v1	0.99767	98.1125	97.66
GCF_009881395.1_ASM988139v1	GCF_009883035.1_ASM988303v1	0.99696	98.1269	97.66
GCF_009883035.1_ASM988303v1	GCF_013302045.1_ASM1330204v1	0.99622	98.1518	97.66
GCF_009881335.1_ASM988133v1	GCF_013301985.1_ASM1330198v1	0.99767	98.0692	97.66
GCF_003469155.1_ASM346915v1	GCF_001405215.1_14207_7_44	0.9944	98.279	97.66
GCF_013301985.1_ASM1330198v1	GCF_009881365.1_ASM988136v1	0.99563	98.0514	97.66
GCF_003436075.1_ASM343607v1	GCF_003438845.1_ASM343884v1	0.99838	98.524	97.65
GCF_003438845.1_ASM343884v1	GCF_003474255.1_ASM347425v1	0.99808	98.536	97.65
GCF_003474705.1_ASM347470v1	GCF_003459375.1_ASM345937v1	0.99902	98.2618	97.65
GCF_003474705.1_ASM347470v1	GCF_003458635.1_ASM345863v1	0.99856	98.3212	97.65
GCF_001405455.1_13470_2_80	GCF_013299995.1_ASM1329999v1	0.99837	97.7405	97.65
GCF_001405455.1_13470_2_80	GCF_013304625.1_ASM1330462v1	0.99841	97.7612	97.65
GCF_009881255.1_ASM988125v1	GCF_013301985.1_ASM1330198v1	0.99772	98.103	97.65
GCF_003481175.1_ASM348117v1	GCF_003482385.1_ASM348238v1	0.99727	98.0246	97.65
GCF_009881405.1_ASM988140v1	GCF_009883035.1_ASM988303v1	0.99698	98.0554	97.65
GCF_001404455.1_13414_6_22	GCF_013304855.1_ASM1330485v1	0.99851	97.9482	97.65
GCF_001404755.1_13470_2_82	GCF_902167525.1_Blautia_wexlerae_LFYP_14	0.99773	97.9572	97.65
GCF_003435675.1_ASM343567v1	GCF_003480905.1_ASM348090v1	0.99634	98.0659	97.65
GCF_009881395.1_ASM988139v1	GCF_013302035.1_ASM1330203v1	0.99837	98.1522	97.65
GCF_013301945.1_ASM1330194v1	GCF_009881535.1_ASM988153v1	0.99473	97.8868	97.65
GCF_013302035.1_ASM1330203v1	GCF_009883115.1_ASM988311v1	0.99597	98.0461	97.65
GCF_013302035.1_ASM1330203v1	GCF_009881485.1_ASM988148v1	0.98952	98.0244	97.65
GCF_013302035.1_ASM1330203v1	GCF_009881535.1_ASM988153v1	0.99599	98.0197	97.65
GCF_003438845.1_ASM343884v1	GCF_003439215.1_ASM343921v1	0.99867	98.4147	97.64
GCF_003438845.1_ASM343884v1	GCF_003463085.1_ASM346308v1	0.99857	98.3007	97.64
GCF_013304535.1_ASM1330453v1	GCF_013304405.1_ASM1330440v1	0.99894	97.915	97.64
GCF_013304535.1_ASM1330453v1	GCF_013302045.1_ASM1330204v1	0.99767	98.1016	97.64
GCF_013304535.1_ASM1330453v1	GCF_009883115.1_ASM988311v1	0.9957	97.9627	97.64
GCF_001405455.1_13470_2_80	GCF_001404755.1_13470_2_82	0.99773	97.7431	97.64
GCF_013302215.1_ASM1330221v1	GCF_003457595.1_ASM345759v1	0.99819	98.2893	97.64
GCF_013304855.1_ASM1330485v1	GCF_009883035.1_ASM988303v1	0.99585	98.1339	97.64
GCF_001404455.1_13414_6_22	GCF_013301885.1_ASM1330188v1	0.99913	98.0047	97.64
GCF_000484655.1_ASM48465v1	GCF_013301925.1_ASM1330192v1	0.99009	97.6242	97.64
GCF_013302135.1_ASM1330213v1	GCF_009883045.1_ASM988304v1	0.99602	98.0722	97.64
GCF_013302135.1_ASM1330213v1	GCF_013300045.1_ASM1330004v1	0.99766	97.9476	97.64
GCF_013302135.1_ASM1330213v1	GCF_013304625.1_ASM1330462v1	0.99782	97.9775	97.64
GCF_013299995.1_ASM1329999v1	GCF_013302045.1_ASM1330204v1	0.99777	98.0129	97.64
GCF_013304785.1_ASM1330478v1	GCF_013304625.1_ASM1330462v1	0.99756	97.884	97.64
GCF_013302045.1_ASM1330204v1	GCF_009876865.1_ASM987686v1	0.99605	98.0006	97.64
GCF_013302045.1_ASM1330204v1	GCF_009881535.1_ASM988153v1	0.99604	98.02	97.64
GCF_003475275.1_ASM347527v1	GCF_013302195.1_ASM1330219v1	0.99852	98.1914	97.63
GCF_013304685.1_ASM1330468v1	GCF_013302135.1_ASM1330213v1	0.99767	98.0073	97.63
GCF_013304685.1_ASM1330468v1	GCF_013301925.1_ASM1330192v1	0.99502	97.9117	97.63
GCF_003465235.1_ASM346523v1	GCF_005845175.1_ASM584517v1	0.99699	98.1184	97.63
GCF_003436075.1_ASM343607v1	GCF_013302195.1_ASM1330219v1	0.9976	98.2084	97.63
GCF_900101315.1_IMG-taxon_2593339257_annotated_assembly	GCF_013304975.1_ASM1330497v1	0.99615	98.2385	97.63
GCF_003438845.1_ASM343884v1	GCF_013302195.1_ASM1330219v1	0.99774	98.199	97.63
GCF_013304535.1_ASM1330453v1	GCF_009883045.1_ASM988304v1	0.99582	98.0059	97.63
GCF_013304535.1_ASM1330453v1	GCF_013302095.1_ASM1330209v1	0.99744	98.0557	97.63
GCF_013302125.1_ASM1330212v1	GCF_013301945.1_ASM1330194v1	0.99521	97.6146	97.63
GCF_013304525.1_ASM1330452v1	GCF_003467325.1_ASM346732v1	0.99912	98.2153	97.63
GCF_003469945.1_ASM346994v1	GCF_003459375.1_ASM345937v1	0.99771	98.5775	97.63
GCF_003480555.1_ASM348055v1	GCF_003462165.1_ASM346216v1	0.99735	97.9986	97.63
GCF_003460685.1_ASM346068v1	GCF_003479185.1_ASM347918v1	0.99807	97.8361	97.63
GCF_003470555.1_ASM347055v1	GCF_003463085.1_ASM346308v1	0.99861	98.4838	97.63
GCF_001404455.1_13414_6_22	GCF_013301945.1_ASM1330194v1	0.99794	97.6643	97.63
GCF_001404455.1_13414_6_22	GCF_013302035.1_ASM1330203v1	0.99515	97.6521	97.63
GCF_003479155.1_ASM347915v1	GCF_003479865.1_ASM347986v1	0.99832	97.8857	97.63
GCF_003468995.1_ASM346899v1	GCF_003469155.1_ASM346915v1	0.99629	98.4463	97.63
GCF_001404755.1_13470_2_82	GCF_013302095.1_ASM1330209v1	0.99863	97.7117	97.63
GCF_005845175.1_ASM584517v1	GCF_003469155.1_ASM346915v1	0.99723	98.3045	97.63
GCF_003480845.1_ASM348084v1	GCF_003479185.1_ASM347918v1	0.99865	98.1864	97.63
GCF_013302135.1_ASM1330213v1	GCF_009882995.1_ASM988299v1	0.996	98.0676	97.63
GCF_004340925.1_ASM434092v1	GCF_902377405.1_MGYG-HGUT-01689	0.99897	98.0748	97.63
GCF_013301925.1_ASM1330192v1	GCF_013300045.1_ASM1330004v1	0.99501	97.7666	97.63
GCF_902377405.1_MGYG-HGUT-01689	GCF_900461125.1_49699_D02	0.99907	98.0398	97.63
GCF_013299995.1_ASM1329999v1	GCF_902167525.1_Blautia_wexlerae_LFYP_14	0.99766	97.8936	97.63
GCF_013299975.1_ASM1329997v1	GCF_013300045.1_ASM1330004v1	0.9955	97.9285	97.63
GCF_013302035.1_ASM1330203v1	GCF_013300045.1_ASM1330004v1	0.9977	97.9715	97.63
GCF_013300045.1_ASM1330004v1	GCF_013301845.1_ASM1330184v1	0.99548	97.8487	97.63
GCF_013302045.1_ASM1330204v1	GCF_009883115.1_ASM988311v1	0.99602	98.0521	97.63
GCF_013302045.1_ASM1330204v1	GCF_013304625.1_ASM1330462v1	0.99786	98.0436	97.63
GCF_013301985.1_ASM1330198v1	GCF_009881435.1_ASM988143v1	0.99778	98.1034	97.63
GCF_013304685.1_ASM1330468v1	GCF_013304785.1_ASM1330478v1	0.99709	97.7871	97.62
GCF_013304685.1_ASM1330468v1	GCF_013299975.1_ASM1329997v1	0.99551	97.9529	97.62
GCF_013304685.1_ASM1330468v1	GCF_013302035.1_ASM1330203v1	0.99771	97.9783	97.62
GCF_013304685.1_ASM1330468v1	GCF_013301845.1_ASM1330184v1	0.99549	97.9283	97.62
GCF_900101315.1_IMG-taxon_2593339257_annotated_assembly	GCF_014269345.1_ASM1426934v1	0.99901	97.9874	97.62
GCF_003438845.1_ASM343884v1	GCF_009883065.1_ASM988306v1	0.99703	98.4136	97.62
GCF_013304535.1_ASM1330453v1	GCF_009882995.1_ASM988299v1	0.9957	97.9621	97.62
GCF_013304535.1_ASM1330453v1	GCF_009876865.1_ASM987686v1	0.99579	97.9938	97.62
GCF_001405455.1_13470_2_80	GCF_013304855.1_ASM1330485v1	0.99821	97.9382	97.62
GCF_003459375.1_ASM345937v1	GCF_003437665.1_ASM343766v1	0.99732	98.4665	97.62
GCF_003439215.1_ASM343921v1	GCF_003468995.1_ASM346899v1	0.99872	98.3227	97.62
GCF_003458635.1_ASM345863v1	GCF_001404535.1_13414_6_21	0.99832	98.3109	97.62
GCF_003481175.1_ASM348117v1	GCF_003480845.1_ASM348084v1	0.99802	98.2117	97.62
GCF_003480555.1_ASM348055v1	GCF_003480695.1_ASM348069v1	0.99763	97.987	97.62
GCF_003480555.1_ASM348055v1	GCF_003480905.1_ASM348090v1	0.99734	97.9933	97.62
GCF_003460685.1_ASM346068v1	GCF_003480245.1_ASM348024v1	0.99869	97.8224	97.62
GCF_003468995.1_ASM346899v1	GCF_001404535.1_13414_6_21	0.99633	98.1062	97.62
GCF_001404755.1_13470_2_82	GCF_013302135.1_ASM1330213v1	0.99848	97.7639	97.62
GCF_001404755.1_13470_2_82	GCF_013302035.1_ASM1330203v1	0.99849	97.7388	97.62
GCF_001404535.1_13414_6_21	GCF_001405215.1_14207_7_44	0.99364	98.2435	97.62
GCF_003467325.1_ASM346732v1	GCF_009883065.1_ASM988306v1	0.99884	98.4014	97.62
GCF_003437665.1_ASM343766v1	GCF_003467455.1_ASM346745v1	0.99774	98.3776	97.62
GCF_013301945.1_ASM1330194v1	GCF_001404735.1_14207_7_34	0.99058	97.5439	97.62
GCF_013301945.1_ASM1330194v1	GCF_009882995.1_ASM988299v1	0.99469	98.0042	97.62
GCF_013299555.1_ASM1329955v1	GCF_013302035.1_ASM1330203v1	0.99719	97.8807	97.62
GCF_013299555.1_ASM1329955v1	GCF_013302045.1_ASM1330204v1	0.99718	97.838	97.62
GCF_009883035.1_ASM988303v1	GCF_013302095.1_ASM1330209v1	0.99615	98.1441	97.62
GCF_013304785.1_ASM1330478v1	GCF_013300045.1_ASM1330004v1	0.99708	97.7897	97.62
GCF_013301985.1_ASM1330198v1	GCF_902167525.1_Blautia_wexlerae_LFYP_14	0.99878	98.2193	97.62
GCF_003465235.1_ASM346523v1	GCF_003467455.1_ASM346745v1	0.99429	98.5315	97.61
GCF_003436075.1_ASM343607v1	GCF_003463085.1_ASM346308v1	0.99827	98.5194	97.61
GCF_009881345.1_ASM988134v1	GCF_013302095.1_ASM1330209v1	0.99833	98.1834	97.61
GCF_001405455.1_13470_2_80	GCF_013302085.1_ASM1330208v1	0.99698	97.7494	97.61
GCF_013302215.1_ASM1330221v1	GCF_003468995.1_ASM346899v1	0.99787	98.0773	97.61
GCF_013304525.1_ASM1330452v1	GCF_003467455.1_ASM346745v1	0.99926	98.0847	97.61
GCF_009881425.1_ASM988142v1	GCF_013302135.1_ASM1330213v1	0.99594	98.0774	97.61
GCF_003481175.1_ASM348117v1	GCF_003481425.1_ASM348142v1	0.99875	98.3678	97.61
GCF_003481215.1_ASM348121v1	GCF_003478565.1_ASM347856v1	0.99778	98.0446	97.61
GCF_009881405.1_ASM988140v1	GCF_013302035.1_ASM1330203v1	0.9983	98.1299	97.61
GCF_003480555.1_ASM348055v1	GCF_003479105.1_ASM347910v1	0.99565	98.2089	97.61
GCF_003435675.1_ASM343567v1	GCF_003479185.1_ASM347918v1	0.99691	98.0392	97.61
GCF_000484655.1_ASM48465v1	GCF_013301845.1_ASM1330184v1	0.99072	97.6732	97.61
GCF_013302135.1_ASM1330213v1	GCF_009881395.1_ASM988139v1	0.99834	98.1373	97.61
GCF_013302135.1_ASM1330213v1	GCF_013299555.1_ASM1329955v1	0.99715	97.8471	97.61
GCF_013302135.1_ASM1330213v1	GCF_009881485.1_ASM988148v1	0.98953	98.0733	97.61
GCF_004340925.1_ASM434092v1	GCF_014131715.1_ASM1413171v1	0.99868	98.0877	97.61
GCF_003460955.1_ASM346095v1	GCF_003479105.1_ASM347910v1	0.99539	98.4059	97.61
GCF_009883045.1_ASM988304v1	GCF_013302035.1_ASM1330203v1	0.99602	98.039	97.61
GCF_013301945.1_ASM1330194v1	GCF_009881485.1_ASM988148v1	0.98678	97.9903	97.61
GCF_013302035.1_ASM1330203v1	GCF_013300455.1_ASM1330045v1	0.99719	97.854	97.61
GCF_009881475.1_ASM988147v1	GCF_013300455.1_ASM1330045v1	0.99537	97.9679	97.61
GCF_013302045.1_ASM1330204v1	GCF_009881485.1_ASM988148v1	0.98953	98.0297	97.61
GCF_003482095.1_ASM348209v1	GCF_003481455.1_ASM348145v1	0.99697	98.1613	97.61
GCF_003436075.1_ASM343607v1	GCF_003464645.1_ASM346464v1	0.998	98.4294	97.6
GCF_014297345.1_ASM1429734v1	GCF_003478565.1_ASM347856v1	0.99888	97.9847	97.6
GCF_013304315.1_ASM1330431v1	GCF_000153905.1_ASM15390v1	0.99877	98.1188	97.6
GCF_003477865.1_ASM347786v1	GCF_003435675.1_ASM343567v1	0.99917	98.0787	97.6
GCF_003438845.1_ASM343884v1	GCF_003458635.1_ASM345863v1	0.99802	98.4062	97.6
GCF_003438845.1_ASM343884v1	GCF_004167815.1_ASM416781v1	0.997	98.4233	97.6
GCF_013304535.1_ASM1330453v1	GCF_009881475.1_ASM988147v1	0.99574	97.9932	97.6
GCF_013302125.1_ASM1330212v1	GCF_013304855.1_ASM1330485v1	0.99516	97.7942	97.6
GCF_001405455.1_13470_2_80	GCF_013301985.1_ASM1330198v1	0.99851	97.9486	97.6
GCF_009881425.1_ASM988142v1	GCF_013302035.1_ASM1330203v1	0.99594	98.0378	97.6
GCF_013302085.1_ASM1330208v1	GCF_013299995.1_ASM1329999v1	0.99762	97.6682	97.6
GCF_001404455.1_13414_6_22	GCF_013302135.1_ASM1330213v1	0.99509	97.713	97.6
GCF_003481205.1_ASM348120v1	GCF_003481425.1_ASM348142v1	0.99874	98.3022	97.6
GCF_001404755.1_13470_2_82	GCF_013302045.1_ASM1330204v1	0.99849	97.7509	97.6
GCF_003467325.1_ASM346732v1	GCF_003464105.1_ASM346410v1	0.99473	98.466	97.6
GCF_000484655.1_ASM48465v1	GCF_013299975.1_ASM1329997v1	0.99078	97.6433	97.6
GCF_004340925.1_ASM434092v1	GCF_004210255.1_ASM421025v1	0.9989	97.5545	97.6
GCF_013301935.1_ASM1330193v1	GCF_013302035.1_ASM1330203v1	0.99717	97.844	97.6
GCF_013301935.1_ASM1330193v1	GCF_013302045.1_ASM1330204v1	0.99717	97.7966	97.6
GCF_009883045.1_ASM988304v1	GCF_013301945.1_ASM1330194v1	0.99481	97.9173	97.6
GCF_003463085.1_ASM346308v1	GCF_009883065.1_ASM988306v1	0.99673	98.4224	97.6
GCF_009882995.1_ASM988299v1	GCF_013302035.1_ASM1330203v1	0.996	98.038	97.6
GCF_013304785.1_ASM1330478v1	GCF_009881485.1_ASM988148v1	0.98884	97.888	97.6
GCF_013302095.1_ASM1330209v1	GCF_009883115.1_ASM988311v1	0.99597	97.985	97.6
GCF_013302095.1_ASM1330209v1	GCF_009876865.1_ASM987686v1	0.99598	97.9975	97.6
GCF_013302095.1_ASM1330209v1	GCF_009881535.1_ASM988153v1	0.99597	97.9811	97.6
GCF_003475275.1_ASM347527v1	GCF_003474705.1_ASM347470v1	0.99922	98.2998	97.59
GCF_013304685.1_ASM1330468v1	GCF_013302045.1_ASM1330204v1	0.99771	97.9796	97.59
GCF_003436075.1_ASM343607v1	GCF_003470555.1_ASM347055v1	0.99829	98.4257	97.59
GCF_013304535.1_ASM1330453v1	GCF_009881425.1_ASM988142v1	0.99548	97.9937	97.59
GCF_013302215.1_ASM1330221v1	GCF_013304525.1_ASM1330452v1	0.99852	98.2369	97.59
GCF_013304525.1_ASM1330452v1	GCF_003470555.1_ASM347055v1	0.99777	98.2272	97.59
GCF_003459375.1_ASM345937v1	GCF_003469155.1_ASM346915v1	0.99917	98.5588	97.59
GCF_003460685.1_ASM346068v1	GCF_003479665.1_ASM347966v1	0.99787	97.9628	97.59
GCF_001404455.1_13414_6_22	GCF_013302045.1_ASM1330204v1	0.99512	97.7007	97.59
GCF_003467325.1_ASM346732v1	GCF_004167815.1_ASM416781v1	0.99885	98.3227	97.59
GCF_013301935.1_ASM1330193v1	GCF_009881475.1_ASM988147v1	0.99533	97.9	97.59
GCF_009883045.1_ASM988304v1	GCF_013302045.1_ASM1330204v1	0.99606	98.0261	97.59
GCF_013301945.1_ASM1330194v1	GCF_009883115.1_ASM988311v1	0.99467	97.966	97.59
GCF_013299555.1_ASM1329955v1	GCF_013302095.1_ASM1330209v1	0.99692	97.8261	97.59
GCF_013299555.1_ASM1329955v1	GCF_009881475.1_ASM988147v1	0.99532	97.9973	97.59
GCF_009882995.1_ASM988299v1	GCF_013302045.1_ASM1330204v1	0.99604	98.0366	97.59
GCF_003481425.1_ASM348142v1	GCF_003482385.1_ASM348238v1	0.99813	98.3395	97.59
GCF_013302095.1_ASM1330209v1	GCF_013302025.1_ASM1330202v1	0.99755	97.7097	97.59
GCF_013300045.1_ASM1330004v1	GCF_013302045.1_ASM1330204v1	0.9977	97.9514	97.59
GCF_013304625.1_ASM1330462v1	GCF_902167525.1_Blautia_wexlerae_LFYP_14	0.99772	97.9012	97.59
GCF_009881345.1_ASM988134v1	GCF_001404755.1_13470_2_82	0.99734	97.7143	97.58
GCF_003481245.1_ASM348124v1	GCF_003479665.1_ASM347966v1	0.99598	97.8237	97.58
GCF_003469945.1_ASM346994v1	GCF_013302195.1_ASM1330219v1	0.9983	98.3317	97.58
GCF_003459375.1_ASM345937v1	GCF_005845175.1_ASM584517v1	0.99771	98.2586	97.58
GCF_009881425.1_ASM988142v1	GCF_013302045.1_ASM1330204v1	0.99599	98.0506	97.58
GCF_005845175.1_ASM584517v1	GCF_003471125.1_ASM347112v1	0.99688	98.1494	97.58
GCF_005845175.1_ASM584517v1	GCF_000153905.1_ASM15390v1	0.99871	98.4801	97.58
GCF_013302135.1_ASM1330213v1	GCF_013301935.1_ASM1330193v1	0.99713	97.8225	97.58
GCF_013302135.1_ASM1330213v1	GCF_013302025.1_ASM1330202v1	0.9973	97.7299	97.58
GCF_003479665.1_ASM347966v1	GCF_003481425.1_ASM348142v1	0.99692	97.9736	97.58
GCF_009881395.1_ASM988139v1	GCF_013302045.1_ASM1330204v1	0.99838	98.1108	97.58
GCF_003471125.1_ASM347112v1	GCF_013302195.1_ASM1330219v1	0.99715	98.2786	97.58
GCF_009883065.1_ASM988306v1	GCF_003464105.1_ASM346410v1	0.99514	98.3416	97.58
GCF_013304785.1_ASM1330478v1	GCF_902167525.1_Blautia_wexlerae_LFYP_14	0.99887	98.1481	97.58
GCF_013302095.1_ASM1330209v1	GCF_009881485.1_ASM988148v1	0.98986	97.9714	97.58
GCF_013300455.1_ASM1330045v1	GCF_009881535.1_ASM988153v1	0.9954	97.9375	97.58
GCF_900101315.1_IMG-taxon_2593339257_annotated_assembly	GCF_003184505.1_ASM318450v1	0.99187	98.002	97.57
GCF_003474705.1_ASM347470v1	GCF_009883065.1_ASM988306v1	0.99884	98.5347	97.57
GCF_013304535.1_ASM1330453v1	GCF_009881535.1_ASM988153v1	0.99574	97.9576	97.57
GCF_013302125.1_ASM1330212v1	GCF_013301925.1_ASM1330192v1	0.99374	97.5974	97.57
GCF_013302125.1_ASM1330212v1	GCF_013299975.1_ASM1329997v1	0.99421	97.6509	97.57
GCF_003479885.1_ASM347988v1	GCF_003478565.1_ASM347856v1	0.99933	98.1264	97.57
GCF_003439215.1_ASM343921v1	GCF_003459025.1_ASM345902v1	0.99744	98.3908	97.57
GCF_003464645.1_ASM346464v1	GCF_013299585.1_ASM1329958v1	0.99759	98.3773	97.57
GCF_003458635.1_ASM345863v1	GCF_000153905.1_ASM15390v1	0.99901	98.1803	97.57
GCF_009881405.1_ASM988140v1	GCF_013302135.1_ASM1330213v1	0.99827	98.1415	97.57
GCF_009881405.1_ASM988140v1	GCF_013304405.1_ASM1330440v1	0.99743	97.7808	97.57
GCF_004167815.1_ASM416781v1	GCF_003463085.1_ASM346308v1	0.99669	98.437	97.57
GCF_013301935.1_ASM1330193v1	GCF_009881535.1_ASM988153v1	0.99537	97.9114	97.57
GCF_009883045.1_ASM988304v1	GCF_013304785.1_ASM1330478v1	0.99618	97.9334	97.57
GCF_009881395.1_ASM988139v1	GCF_013304405.1_ASM1330440v1	0.99729	97.8692	97.57
GCF_013304405.1_ASM1330440v1	GCF_013304785.1_ASM1330478v1	0.99868	97.8569	97.57
GCF_013299555.1_ASM1329955v1	GCF_009881535.1_ASM988153v1	0.99536	97.9486	97.57
GCF_000153905.1_ASM15390v1	GCF_013302195.1_ASM1330219v1	0.99891	98.4533	97.57
GCF_003465235.1_ASM346523v1	GCF_009883065.1_ASM988306v1	0.99334	98.3901	97.56
GCF_003438845.1_ASM343884v1	GCF_013302215.1_ASM1330221v1	0.99835	98.0931	97.56
GCF_003474705.1_ASM347470v1	GCF_003468995.1_ASM346899v1	0.99861	98.231	97.56
GCF_003474705.1_ASM347470v1	GCF_004167815.1_ASM416781v1	0.99884	98.5491	97.56
GCF_013302125.1_ASM1330212v1	GCF_013301845.1_ASM1330184v1	0.99419	97.6447	97.56
GCF_003464645.1_ASM346464v1	GCF_005845175.1_ASM584517v1	0.99736	98.1603	97.56
GCF_013302085.1_ASM1330208v1	GCF_013302135.1_ASM1330213v1	0.99823	97.7963	97.56
GCF_013304855.1_ASM1330485v1	GCF_009881235.1_ASM988123v1	0.99701	98.0819	97.56
GCF_013304855.1_ASM1330485v1	GCF_009881335.1_ASM988133v1	0.99699	98.0426	97.56
GCF_003470555.1_ASM347055v1	GCF_013299585.1_ASM1329958v1	0.99847	98.5026	97.56
GCF_003481205.1_ASM348120v1	GCF_003480845.1_ASM348084v1	0.99798	98.178	97.56
GCF_003481205.1_ASM348120v1	GCF_003479185.1_ASM347918v1	0.9969	98.0879	97.56
GCF_005845175.1_ASM584517v1	GCF_003467455.1_ASM346745v1	0.99795	98.3092	97.56
GCF_013302375.1_ASM1330237v1	GCF_013300155.1_ASM1330015v1	0.99724	98.0128	97.56
GCF_004167815.1_ASM416781v1	GCF_003464105.1_ASM346410v1	0.99509	98.3081	97.56
GCF_013301935.1_ASM1330193v1	GCF_013302095.1_ASM1330209v1	0.99691	97.797	97.56
GCF_009883045.1_ASM988304v1	GCF_013302095.1_ASM1330209v1	0.996	98.0187	97.56
GCF_003481455.1_ASM348145v1	GCF_003479105.1_ASM347910v1	0.99733	98.0361	97.56
GCF_009881345.1_ASM988134v1	GCF_013304405.1_ASM1330440v1	0.99594	97.8381	97.55
GCF_003477865.1_ASM347786v1	GCF_003481425.1_ASM348142v1	0.99858	98.3735	97.55
GCF_003481245.1_ASM348124v1	GCF_003482385.1_ASM348238v1	0.99738	97.9994	97.55
GCF_003474705.1_ASM347470v1	GCF_000153905.1_ASM15390v1	0.99893	98.3883	97.55
GCF_013304535.1_ASM1330453v1	GCF_009883035.1_ASM988303v1	0.99587	98.0293	97.55
GCF_003469945.1_ASM346994v1	GCF_003463085.1_ASM346308v1	0.99853	98.4426	97.55
GCF_009881255.1_ASM988125v1	GCF_013304855.1_ASM1330485v1	0.99703	98.045	97.55
GCF_009881255.1_ASM988125v1	GCF_013304405.1_ASM1330440v1	0.99587	97.766	97.55
GCF_013302085.1_ASM1330208v1	GCF_013302045.1_ASM1330204v1	0.99825	97.6966	97.55
GCF_003458635.1_ASM345863v1	GCF_005845175.1_ASM584517v1	0.99803	98.2497	97.55
GCF_009881405.1_ASM988140v1	GCF_013302045.1_ASM1330204v1	0.99831	98.1076	97.55
GCF_013304855.1_ASM1330485v1	GCF_009881295.1_ASM988129v1	0.99699	98.1083	97.55
GCF_013304855.1_ASM1330485v1	GCF_009881435.1_ASM988143v1	0.99709	98.0878	97.55
GCF_001404455.1_13414_6_22	GCF_013302095.1_ASM1330209v1	0.99479	97.6738	97.55
GCF_003468995.1_ASM346899v1	GCF_000153905.1_ASM15390v1	0.99848	98.1721	97.55
GCF_003480845.1_ASM348084v1	GCF_003481455.1_ASM348145v1	0.99782	98.1964	97.55
GCF_902377405.1_MGYG-HGUT-01689	GCF_004210255.1_ASM421025v1	0.99889	97.657	97.55
GCF_009883045.1_ASM988304v1	GCF_013301985.1_ASM1330198v1	0.99528	97.9122	97.55
GCF_009882995.1_ASM988299v1	GCF_013302095.1_ASM1330209v1	0.99598	97.9897	97.55
GCF_009883035.1_ASM988303v1	GCF_013304785.1_ASM1330478v1	0.99627	97.9795	97.55
GCF_013304785.1_ASM1330478v1	GCF_009883115.1_ASM988311v1	0.99607	97.9133	97.55
GCF_013304785.1_ASM1330478v1	GCF_009876865.1_ASM987686v1	0.99617	97.9353	97.55
GCF_009881475.1_ASM988147v1	GCF_013301985.1_ASM1330198v1	0.99518	97.932	97.55
GCF_009883115.1_ASM988311v1	GCF_013300455.1_ASM1330045v1	0.99532	97.9309	97.55
GCF_013304685.1_ASM1330468v1	GCF_013302095.1_ASM1330209v1	0.99786	98.0104	97.54
GCF_009881345.1_ASM988134v1	GCF_013301875.1_ASM1330187v1	0.99643	97.6772	97.54
GCF_003481245.1_ASM348124v1	GCF_003479155.1_ASM347915v1	0.99857	97.8889	97.54
GCF_001405455.1_13470_2_80	GCF_013302035.1_ASM1330203v1	0.99838	97.9018	97.54
GCF_009881425.1_ASM988142v1	GCF_013301945.1_ASM1330194v1	0.99449	97.9506	97.54
GCF_009881425.1_ASM988142v1	GCF_013302095.1_ASM1330209v1	0.99595	97.9916	97.54
GCF_013302085.1_ASM1330208v1	GCF_013304625.1_ASM1330462v1	0.99768	97.7668	97.54
GCF_013304855.1_ASM1330485v1	GCF_009881365.1_ASM988136v1	0.99481	98.0828	97.54
GCF_003480555.1_ASM348055v1	GCF_003460565.1_ASM346056v1	0.99851	98.1439	97.54
GCF_009883045.1_ASM988304v1	GCF_013300455.1_ASM1330045v1	0.99547	97.9229	97.54
GCF_003479665.1_ASM347966v1	GCF_003481455.1_ASM348145v1	0.99877	97.8938	97.54
GCF_003184505.1_ASM318450v1	GCF_000466565.1_ASM46656v1	0.9912	98.1707	97.54
GCF_013304405.1_ASM1330440v1	GCF_009881335.1_ASM988133v1	0.99588	97.8067	97.54
GCF_013299555.1_ASM1329955v1	GCF_013304625.1_ASM1330462v1	0.99698	97.89	97.54
GCF_013299995.1_ASM1329999v1	GCF_013302095.1_ASM1330209v1	0.99786	97.9515	97.54
GCF_013299995.1_ASM1329999v1	GCF_013301985.1_ASM1330198v1	0.99713	97.8141	97.54
GCF_009882995.1_ASM988299v1	GCF_013304785.1_ASM1330478v1	0.99609	97.9121	97.54
GCF_009882995.1_ASM988299v1	GCF_013301985.1_ASM1330198v1	0.99512	97.9235	97.54
GCF_009883035.1_ASM988303v1	GCF_013300455.1_ASM1330045v1	0.99548	97.9276	97.54
GCF_013304785.1_ASM1330478v1	GCF_009881475.1_ASM988147v1	0.99612	97.8887	97.54
GCF_013302095.1_ASM1330209v1	GCF_013300045.1_ASM1330004v1	0.99784	97.9317	97.54
GCF_013302035.1_ASM1330203v1	GCF_013302025.1_ASM1330202v1	0.99728	97.7468	97.54
GCF_003480005.1_ASM348000v1	GCF_003478565.1_ASM347856v1	0.99923	98.1627	97.54
GCF_013302045.1_ASM1330204v1	GCF_013302025.1_ASM1330202v1	0.99732	97.7455	97.54
GCF_003460565.1_ASM346056v1	GCF_003479105.1_ASM347910v1	0.99561	98.2208	97.54
GCF_013301985.1_ASM1330198v1	GCF_009883115.1_ASM988311v1	0.99514	97.9196	97.54
GCF_013301985.1_ASM1330198v1	GCF_009881535.1_ASM988153v1	0.99517	97.9133	97.54
GCF_009876865.1_ASM987686v1	GCF_013300455.1_ASM1330045v1	0.99543	97.9494	97.54
GCF_009881485.1_ASM988148v1	GCF_013300455.1_ASM1330045v1	0.98816	98.0136	97.54
GCF_003465235.1_ASM346523v1	GCF_013299585.1_ASM1329958v1	0.99722	98.3487	97.53
GCF_003436075.1_ASM343607v1	GCF_013302215.1_ASM1330221v1	0.99772	98.2175	97.53
GCF_003438845.1_ASM343884v1	GCF_013304525.1_ASM1330452v1	0.99807	98.2465	97.53
GCF_013304535.1_ASM1330453v1	GCF_001405455.1_13470_2_80	0.99828	97.8709	97.53
GCF_013301875.1_ASM1330187v1	GCF_009881395.1_ASM988139v1	0.99761	97.6908	97.53
GCF_003459025.1_ASM345902v1	GCF_003470555.1_ASM347055v1	0.99745	98.3178	97.53
GCF_003479155.1_ASM347915v1	GCF_003479185.1_ASM347918v1	0.99755	97.5055	97.53
GCF_013299585.1_ASM1329958v1	GCF_003471125.1_ASM347112v1	0.99673	98.3612	97.53
GCF_009881295.1_ASM988129v1	GCF_013304405.1_ASM1330440v1	0.99583	97.8121	97.53
GCF_013301935.1_ASM1330193v1	GCF_009883035.1_ASM988303v1	0.99545	97.9181	97.53
GCF_013301935.1_ASM1330193v1	GCF_009883115.1_ASM988311v1	0.99528	97.9106	97.53
GCF_013301935.1_ASM1330193v1	GCF_009876865.1_ASM987686v1	0.99539	97.9218	97.53
GCF_013301925.1_ASM1330192v1	GCF_013302025.1_ASM1330202v1	0.99072	97.613	97.53
GCF_009881235.1_ASM988123v1	GCF_013304405.1_ASM1330440v1	0.99587	97.8622	97.53
GCF_009883045.1_ASM988304v1	GCF_013299555.1_ASM1329955v1	0.99543	97.976	97.53
GCF_013304405.1_ASM1330440v1	GCF_009881365.1_ASM988136v1	0.99321	97.8149	97.53
GCF_013299555.1_ASM1329955v1	GCF_009883035.1_ASM988303v1	0.99544	97.9659	97.53
GCF_013299555.1_ASM1329955v1	GCF_009883115.1_ASM988311v1	0.99527	97.9869	97.53
GCF_013299555.1_ASM1329955v1	GCF_009876865.1_ASM987686v1	0.99538	97.9771	97.53
GCF_009882995.1_ASM988299v1	GCF_013300455.1_ASM1330045v1	0.99533	97.8986	97.53
GCF_013299975.1_ASM1329997v1	GCF_013302025.1_ASM1330202v1	0.99127	97.5942	97.53
GCF_013302095.1_ASM1330209v1	GCF_013304625.1_ASM1330462v1	0.99795	97.977	97.53
GCF_013302045.1_ASM1330204v1	GCF_013300455.1_ASM1330045v1	0.99718	97.7979	97.53
GCF_013301985.1_ASM1330198v1	GCF_013304625.1_ASM1330462v1	0.9972	97.838	97.53
GCF_003465235.1_ASM346523v1	GCF_004167815.1_ASM416781v1	0.99328	98.3227	97.52
GCF_013304315.1_ASM1330431v1	GCF_009883065.1_ASM988306v1	0.99885	98.2147	97.52
GCF_013302085.1_ASM1330208v1	GCF_013302035.1_ASM1330203v1	0.99821	97.6906	97.52
GCF_013302135.1_ASM1330213v1	GCF_013300455.1_ASM1330045v1	0.99715	97.8237	97.52
GCF_013301935.1_ASM1330193v1	GCF_009883045.1_ASM988304v1	0.99544	97.9226	97.52
GCF_013301935.1_ASM1330193v1	GCF_009881485.1_ASM988148v1	0.9881	97.9578	97.52
GCF_003479185.1_ASM347918v1	GCF_003482385.1_ASM348238v1	0.99797	98.2864	97.52
GCF_013299555.1_ASM1329955v1	GCF_009881485.1_ASM988148v1	0.98809	98.0284	97.52
GCF_009883035.1_ASM988303v1	GCF_902167525.1_Blautia_wexlerae_LFYP_14	0.99648	98.2536	97.52
GCF_013304785.1_ASM1330478v1	GCF_009881535.1_ASM988153v1	0.99611	97.8923	97.52
GCF_013301845.1_ASM1330184v1	GCF_013302025.1_ASM1330202v1	0.99124	97.6187	97.52
GCF_013300455.1_ASM1330045v1	GCF_902167525.1_Blautia_wexlerae_LFYP_14	0.99857	97.9435	97.52
GCF_003436075.1_ASM343607v1	GCF_003439215.1_ASM343921v1	0.9985	98.4473	97.51
GCF_003436075.1_ASM343607v1	GCF_000153905.1_ASM15390v1	0.99845	98.2317	97.51
GCF_013304315.1_ASM1330431v1	GCF_004167815.1_ASM416781v1	0.99887	98.19	97.51
GCF_902364805.1_MGYG-HGUT-00252	GCF_014297355.1_ASM1429735v1	0.99726	98.6759	97.51
GCF_001405455.1_13470_2_80	GCF_013302095.1_ASM1330209v1	0.99832	97.8094	97.51
GCF_013302215.1_ASM1330221v1	GCF_003471125.1_ASM347112v1	0.99636	98.288	97.51
GCF_003468725.1_ASM346872v1	GCF_003466965.1_ASM346696v1	0.99846	98.4843	97.51
GCF_009881425.1_ASM988142v1	GCF_013301985.1_ASM1330198v1	0.99497	97.9116	97.51
GCF_009881425.1_ASM988142v1	GCF_013300455.1_ASM1330045v1	0.99516	97.9622	97.51
GCF_013301875.1_ASM1330187v1	GCF_009881405.1_ASM988140v1	0.99778	97.7078	97.51
GCF_001404755.1_13470_2_82	GCF_009881395.1_ASM988139v1	0.99687	97.744	97.51
GCF_013302135.1_ASM1330213v1	GCF_013301985.1_ASM1330198v1	0.9979	98.0761	97.51
GCF_013301935.1_ASM1330193v1	GCF_009882995.1_ASM988299v1	0.99529	97.8845	97.51
GCF_013301935.1_ASM1330193v1	GCF_013301655.1_ASM1330165v1	0.99367	97.7558	97.51
GCF_009881395.1_ASM988139v1	GCF_013302095.1_ASM1330209v1	0.99813	98.1319	97.51
GCF_013304405.1_ASM1330440v1	GCF_009881435.1_ASM988143v1	0.99589	97.7906	97.51
GCF_013299555.1_ASM1329955v1	GCF_009882995.1_ASM988299v1	0.99528	97.9303	97.51
GCF_013299555.1_ASM1329955v1	GCF_013300045.1_ASM1330004v1	0.99644	97.9242	97.51
GCF_013299555.1_ASM1329955v1	GCF_013301655.1_ASM1330165v1	0.99367	97.7762	97.51
GCF_013299995.1_ASM1329999v1	GCF_013299555.1_ASM1329955v1	0.99693	97.9774	97.51
GCF_013301985.1_ASM1330198v1	GCF_009876865.1_ASM987686v1	0.99521	97.8852	97.51
GCF_013304685.1_ASM1330468v1	GCF_013299555.1_ASM1329955v1	0.99648	97.965	97.5
GCF_003477865.1_ASM347786v1	GCF_003480555.1_ASM348055v1	0.99921	97.9261	97.5
GCF_003477865.1_ASM347786v1	GCF_003480845.1_ASM348084v1	0.99849	98.1385	97.5
GCF_003474705.1_ASM347470v1	GCF_003471125.1_ASM347112v1	0.99796	98.2582	97.5
GCF_013304535.1_ASM1330453v1	GCF_013302125.1_ASM1330212v1	0.99533	97.7418	97.5
GCF_013304535.1_ASM1330453v1	GCF_009881335.1_ASM988133v1	0.99709	97.9824	97.5
GCF_001405455.1_13470_2_80	GCF_013302045.1_ASM1330204v1	0.99837	97.9044	97.5
GCF_003469945.1_ASM346994v1	GCF_003458635.1_ASM345863v1	0.9984	98.6135	97.5
GCF_003439215.1_ASM343921v1	GCF_005845175.1_ASM584517v1	0.99881	98.1323	97.5
GCF_009881425.1_ASM988142v1	GCF_013301935.1_ASM1330193v1	0.99512	97.9286	97.5
GCF_009881425.1_ASM988142v1	GCF_013299555.1_ASM1329955v1	0.99511	97.9887	97.5
GCF_009881425.1_ASM988142v1	GCF_013304785.1_ASM1330478v1	0.99589	97.9124	97.5
GCF_003464645.1_ASM346464v1	GCF_009883065.1_ASM988306v1	0.99406	98.378	97.5
GCF_003480555.1_ASM348055v1	GCF_003479155.1_ASM347915v1	0.99928	97.914	97.5
GCF_003479155.1_ASM347915v1	GCF_003479665.1_ASM347966v1	0.99815	97.9445	97.5
GCF_003479155.1_ASM347915v1	GCF_003460565.1_ASM346056v1	0.99815	97.8688	97.5
GCF_013301885.1_ASM1330188v1	GCF_009883035.1_ASM988303v1	0.99531	97.8398	97.5
GCF_013301885.1_ASM1330188v1	GCF_013302095.1_ASM1330209v1	0.99545	97.6338	97.5
GCF_013301885.1_ASM1330188v1	GCF_009883115.1_ASM988311v1	0.99515	97.8057	97.5
GCF_013302345.1_ASM1330234v1	GCF_013302415.1_ASM1330241v1	0.99532	97.7714	97.5
GCF_014297355.1_ASM1429735v1	GCF_003469845.1_ASM346984v1	0.99726	98.6388	97.5
GCF_003479025.1_ASM347902v1	GCF_003480005.1_ASM348000v1	0.99903	98.0703	97.5
GCF_003437665.1_ASM343766v1	GCF_009883065.1_ASM988306v1	0.99748	98.3261	97.5
GCF_013301935.1_ASM1330193v1	GCF_013299995.1_ASM1329999v1	0.99693	98.0776	97.5
GCF_013301935.1_ASM1330193v1	GCF_013304625.1_ASM1330462v1	0.99699	97.873	97.5
GCF_013301925.1_ASM1330192v1	GCF_013299995.1_ASM1329999v1	0.99554	97.8102	97.5
GCF_003479185.1_ASM347918v1	GCF_003479865.1_ASM347986v1	0.99784	97.8728	97.5
GCF_013299995.1_ASM1329999v1	GCF_013299975.1_ASM1329997v1	0.99602	97.7833	97.5
GCF_013299995.1_ASM1329999v1	GCF_013301845.1_ASM1330184v1	0.996	97.8112	97.5
GCF_013302095.1_ASM1330209v1	GCF_013300455.1_ASM1330045v1	0.99693	97.7823	97.5
GCF_013302045.1_ASM1330204v1	GCF_013301985.1_ASM1330198v1	0.99792	98.0053	97.5
GCF_013301985.1_ASM1330198v1	GCF_009881485.1_ASM988148v1	0.98833	97.9118	97.5
GCF_013304535.1_ASM1330453v1	GCF_009881295.1_ASM988129v1	0.99709	98.0135	97.49
GCF_013304535.1_ASM1330453v1	GCF_009881235.1_ASM988123v1	0.99711	97.9544	97.49
GCF_001405455.1_13470_2_80	GCF_013302135.1_ASM1330213v1	0.99837	97.8749	97.49
GCF_013302215.1_ASM1330221v1	GCF_003469945.1_ASM346994v1	0.99843	98.3205	97.49
GCF_003479155.1_ASM347915v1	GCF_003480695.1_ASM348069v1	0.9984	97.9854	97.49
GCF_003479155.1_ASM347915v1	GCF_003462165.1_ASM346216v1	0.9982	97.7742	97.49
GCF_013301885.1_ASM1330188v1	GCF_009881535.1_ASM988153v1	0.9952	97.7634	97.49
GCF_005845175.1_ASM584517v1	GCF_013302195.1_ASM1330219v1	0.99868	98.4214	97.49
GCF_003463085.1_ASM346308v1	GCF_003464105.1_ASM346410v1	0.99825	98.3537	97.49
GCF_013304405.1_ASM1330440v1	GCF_013304625.1_ASM1330462v1	0.99558	97.6626	97.49
GCF_003478705.1_ASM347870v1	GCF_003473685.1_ASM347368v1	0.99685	97.9984	97.49
GCF_013304535.1_ASM1330453v1	GCF_009881435.1_ASM988143v1	0.9972	97.9474	97.48
GCF_013302125.1_ASM1330212v1	GCF_013299555.1_ASM1329955v1	0.99485	97.6099	97.48
GCF_013304525.1_ASM1330452v1	GCF_003463085.1_ASM346308v1	0.99806	98.1788	97.48
GCF_003469945.1_ASM346994v1	GCF_009883065.1_ASM988306v1	0.99751	98.3052	97.48
GCF_003459375.1_ASM345937v1	GCF_003464105.1_ASM346410v1	0.99492	98.4702	97.48
GCF_009881405.1_ASM988140v1	GCF_001404755.1_13470_2_82	0.99663	97.7612	97.48
GCF_001404455.1_13414_6_22	GCF_009883035.1_ASM988303v1	0.99545	97.8574	97.48
GCF_003479155.1_ASM347915v1	GCF_003480245.1_ASM348024v1	0.99861	97.5127	97.48
GCF_003468995.1_ASM346899v1	GCF_003437665.1_ASM343766v1	0.99849	98.3201	97.48
GCF_003435675.1_ASM343567v1	GCF_003479665.1_ASM347966v1	0.99654	97.7363	97.48
GCF_003480845.1_ASM348084v1	GCF_003480245.1_ASM348024v1	0.99791	97.6545	97.48
GCF_003479025.1_ASM347902v1	GCF_003478705.1_ASM347870v1	0.9968	97.9034	97.48
GCF_013301935.1_ASM1330193v1	GCF_013300045.1_ASM1330004v1	0.99644	98.0752	97.48
GCF_013301935.1_ASM1330193v1	GCF_902167525.1_Blautia_wexlerae_LFYP_14	0.99856	97.9513	97.48
GCF_013304405.1_ASM1330440v1	GCF_013299995.1_ASM1329999v1	0.99551	97.6379	97.48
GCF_013299555.1_ASM1329955v1	GCF_902167525.1_Blautia_wexlerae_LFYP_14	0.99856	97.9776	97.48
GCF_013299995.1_ASM1329999v1	GCF_001404775.1_14207_7_80	0.99517	97.7535	97.48
GCF_013299995.1_ASM1329999v1	GCF_013300455.1_ASM1330045v1	0.99695	98.1078	97.48
GCF_003467675.1_ASM346767v1	GCF_001405215.1_14207_7_44	0.99703	98.1258	97.48
GCF_013304625.1_ASM1330462v1	GCF_013300455.1_ASM1330045v1	0.997	97.8794	97.48
GCF_013304685.1_ASM1330468v1	GCF_013301935.1_ASM1330193v1	0.99648	97.9563	97.47
GCF_009881345.1_ASM988134v1	GCF_013304855.1_ASM1330485v1	0.99706	98.0551	97.47
GCF_013304535.1_ASM1330453v1	GCF_009881255.1_ASM988125v1	0.99714	97.9552	97.47
GCF_013304535.1_ASM1330453v1	GCF_013301875.1_ASM1330187v1	0.99916	97.7313	97.47
GCF_013304535.1_ASM1330453v1	GCF_013301655.1_ASM1330165v1	0.99463	97.8187	97.47
GCF_013304535.1_ASM1330453v1	GCF_009881365.1_ASM988136v1	0.99501	97.9778	97.47
GCF_001405455.1_13470_2_80	GCF_900078295.2_PRJEB13136	0.99662	97.6851	97.47
GCF_001405455.1_13470_2_80	GCF_013301655.1_ASM1330165v1	0.99701	97.8012	97.47
GCF_003324155.1_ASM332415v1	GCF_000466565.1_ASM46656v1	0.99778	98.3023	97.47
GCF_003464645.1_ASM346464v1	GCF_004167815.1_ASM416781v1	0.994	98.3144	97.47
GCF_013301875.1_ASM1330187v1	GCF_013304785.1_ASM1330478v1	0.99895	97.7541	97.47
GCF_003481175.1_ASM348117v1	GCF_003460685.1_ASM346068v1	0.99871	97.947	97.47
GCF_009881405.1_ASM988140v1	GCF_013302095.1_ASM1330209v1	0.99804	98.09	97.47
GCF_013304855.1_ASM1330485v1	GCF_009881395.1_ASM988139v1	0.99808	98.0512	97.47
GCF_013301885.1_ASM1330188v1	GCF_009883045.1_ASM988304v1	0.99531	97.7985	97.47
GCF_001404755.1_13470_2_82	GCF_009881365.1_ASM988136v1	0.99724	97.7932	97.47
GCF_001404755.1_13470_2_82	GCF_009881435.1_ASM988143v1	0.99776	97.8171	97.47
GCF_004167815.1_ASM416781v1	GCF_003437665.1_ASM343766v1	0.99747	98.332	97.47
GCF_013301925.1_ASM1330192v1	GCF_013304625.1_ASM1330462v1	0.99559	97.713	97.47
GCF_013304405.1_ASM1330440v1	GCF_013301985.1_ASM1330198v1	0.99876	97.881	97.47
GCF_009883035.1_ASM988303v1	GCF_013301985.1_ASM1330198v1	0.99523	97.9599	97.47
GCF_013299975.1_ASM1329997v1	GCF_013304625.1_ASM1330462v1	0.99606	97.7432	97.47
GCF_013301845.1_ASM1330184v1	GCF_013304625.1_ASM1330462v1	0.99604	97.7385	97.47
GCF_902364415.1_MGYG-HGUT-00212	GCF_013299585.1_ASM1329958v1	0.9985	98.442	97.46
GCF_003477865.1_ASM347786v1	GCF_003460565.1_ASM346056v1	0.99838	98.0925	97.46
GCF_013302125.1_ASM1330212v1	GCF_013301935.1_ASM1330193v1	0.99482	97.6003	97.46
GCF_001405455.1_13470_2_80	GCF_009881475.1_ASM988147v1	0.99594	97.714	97.46
GCF_013302215.1_ASM1330221v1	GCF_005845175.1_ASM584517v1	0.99859	98.3948	97.46
GCF_003479885.1_ASM347988v1	GCF_003479025.1_ASM347902v1	0.99915	98.0204	97.46
GCF_009881255.1_ASM988125v1	GCF_013301875.1_ASM1330187v1	0.99642	97.7056	97.46
GCF_013301875.1_ASM1330187v1	GCF_009881335.1_ASM988133v1	0.99639	97.6398	97.46
GCF_013301875.1_ASM1330187v1	GCF_009881435.1_ASM988143v1	0.99649	97.6842	97.46
GCF_003481175.1_ASM348117v1	GCF_003479185.1_ASM347918v1	0.99691	98.0861	97.46
GCF_003479155.1_ASM347915v1	GCF_003480905.1_ASM348090v1	0.99821	97.908	97.46
GCF_013301885.1_ASM1330188v1	GCF_009882995.1_ASM988299v1	0.9952	97.7589	97.46
GCF_013301885.1_ASM1330188v1	GCF_009881475.1_ASM988147v1	0.99519	97.7951	97.46
GCF_013301885.1_ASM1330188v1	GCF_009881485.1_ASM988148v1	0.98864	97.7669	97.46
GCF_001404755.1_13470_2_82	GCF_009881335.1_ASM988133v1	0.9975	97.7685	97.46
GCF_013299585.1_ASM1329958v1	GCF_003474255.1_ASM347425v1	0.9985	98.486	97.46
GCF_013302345.1_ASM1330234v1	GCF_013300155.1_ASM1330015v1	0.99607	97.8259	97.46
GCF_003471125.1_ASM347112v1	GCF_001405215.1_14207_7_44	0.99391	98.0986	97.46
GCF_009882995.1_ASM988299v1	GCF_902167525.1_Blautia_wexlerae_LFYP_14	0.9963	98.1773	97.46
GCF_900078295.2_PRJEB13136	GCF_013302035.1_ASM1330203v1	0.99619	97.8433	97.46
GCF_013301655.1_ASM1330165v1	GCF_013300455.1_ASM1330045v1	0.9937	97.7555	97.46
GCF_003475275.1_ASM347527v1	GCF_013302215.1_ASM1330221v1	0.99838	98.1647	97.45
GCF_013302215.1_ASM1330221v1	GCF_003470555.1_ASM347055v1	0.99811	98.3516	97.45
GCF_013302215.1_ASM1330221v1	GCF_000153905.1_ASM15390v1	0.99868	98.3824	97.45
GCF_003469945.1_ASM346994v1	GCF_004167815.1_ASM416781v1	0.99748	98.2509	97.45
GCF_003469945.1_ASM346994v1	GCF_003471125.1_ASM347112v1	0.99701	98.4825	97.45
GCF_003459375.1_ASM345937v1	GCF_003467675.1_ASM346767v1	0.99856	98.5144	97.45
GCF_009881255.1_ASM988125v1	GCF_001404755.1_13470_2_82	0.99797	97.8136	97.45
GCF_009881425.1_ASM988142v1	GCF_902167525.1_Blautia_wexlerae_LFYP_14	0.99618	98.1864	97.45
GCF_013301875.1_ASM1330187v1	GCF_009881295.1_ASM988129v1	0.99633	97.6438	97.45
GCF_013301875.1_ASM1330187v1	GCF_009881235.1_ASM988123v1	0.99635	97.6439	97.45
GCF_003459025.1_ASM345902v1	GCF_001405215.1_14207_7_44	0.99837	98.1501	97.45
GCF_003470555.1_ASM347055v1	GCF_013302195.1_ASM1330219v1	0.99771	98.3205	97.45
GCF_013301885.1_ASM1330188v1	GCF_009876865.1_ASM987686v1	0.99521	97.7941	97.45
GCF_001404755.1_13470_2_82	GCF_009881295.1_ASM988129v1	0.99756	97.7449	97.45
GCF_013304405.1_ASM1330440v1	GCF_013302035.1_ASM1330203v1	0.99646	97.7651	97.45
GCF_013300155.1_ASM1330015v1	GCF_013302415.1_ASM1330241v1	0.99876	97.8923	97.45
GCF_013302095.1_ASM1330209v1	GCF_013301985.1_ASM1330198v1	0.99769	97.9416	97.45
GCF_009881475.1_ASM988147v1	GCF_902167525.1_Blautia_wexlerae_LFYP_14	0.99639	98.1958	97.45
GCF_009883115.1_ASM988311v1	GCF_902167525.1_Blautia_wexlerae_LFYP_14	0.99632	98.2266	97.45
GCF_009881345.1_ASM988134v1	GCF_013299995.1_ASM1329999v1	0.99775	97.9107	97.44
GCF_003474705.1_ASM347470v1	GCF_003437665.1_ASM343766v1	0.99825	98.3036	97.44
GCF_003481175.1_ASM348117v1	GCF_003479155.1_ASM347915v1	0.99849	97.9152	97.44
GCF_009881405.1_ASM988140v1	GCF_013304855.1_ASM1330485v1	0.9982	98.0718	97.44
GCF_013304855.1_ASM1330485v1	GCF_013301655.1_ASM1330165v1	0.99451	97.9031	97.44
GCF_003460685.1_ASM346068v1	GCF_003481205.1_ASM348120v1	0.99869	97.9702	97.44
GCF_013302135.1_ASM1330213v1	GCF_013304405.1_ASM1330440v1	0.99642	97.776	97.44
GCF_003011855.2_ASM301185v2	GCF_003478705.1_ASM347870v1	0.99923	97.4912	97.44
GCF_900461125.1_49699_D02	GCF_014131715.1_ASM1413171v1	0.99891	98.0658	97.44
GCF_003457595.1_ASM345759v1	GCF_001405215.1_14207_7_44	0.99548	98.2131	97.44
GCF_013302035.1_ASM1330203v1	GCF_013301985.1_ASM1330198v1	0.99794	98.0436	97.44
GCF_001404775.1_14207_7_80	GCF_013304625.1_ASM1330462v1	0.99525	97.7803	97.44
GCF_009881485.1_ASM988148v1	GCF_902167525.1_Blautia_wexlerae_LFYP_14	0.99054	98.1635	97.44
GCF_009881535.1_ASM988153v1	GCF_902167525.1_Blautia_wexlerae_LFYP_14	0.99636	98.17	97.44
GCF_003475275.1_ASM347527v1	GCF_003467675.1_ASM346767v1	0.99895	98.4419	97.43
GCF_003465235.1_ASM346523v1	GCF_003459025.1_ASM345902v1	0.99798	98.2804	97.43
GCF_014297345.1_ASM1429734v1	GCF_003479025.1_ASM347902v1	0.99856	98.02	97.43
GCF_003481245.1_ASM348124v1	GCF_003460685.1_ASM346068v1	0.99878	97.9861	97.43
GCF_013302125.1_ASM1330212v1	GCF_001404775.1_14207_7_80	0.99379	97.5553	97.43
GCF_003324155.1_ASM332415v1	GCF_014269345.1_ASM1426934v1	0.99872	98.0825	97.43
GCF_013302085.1_ASM1330208v1	GCF_013304855.1_ASM1330485v1	0.99453	97.783	97.43
GCF_013302085.1_ASM1330208v1	GCF_013302095.1_ASM1330209v1	0.99842	97.8146	97.43
GCF_003460685.1_ASM346068v1	GCF_003482385.1_ASM348238v1	0.99851	97.8795	97.43
GCF_001404455.1_13414_6_22	GCF_009881475.1_ASM988147v1	0.99529	97.8233	97.43
GCF_001404755.1_13470_2_82	GCF_009881235.1_ASM988123v1	0.99746	97.8056	97.43
GCF_009883045.1_ASM988304v1	GCF_902167525.1_Blautia_wexlerae_LFYP_14	0.99641	98.2062	97.43
GCF_003479665.1_ASM347966v1	GCF_003480695.1_ASM348069v1	0.99934	97.7925	97.43
GCF_003479665.1_ASM347966v1	GCF_003462165.1_ASM346216v1	0.99924	97.7722	97.43
GCF_003479665.1_ASM347966v1	GCF_003480905.1_ASM348090v1	0.99925	97.7155	97.43
GCF_003481425.1_ASM348142v1	GCF_003480245.1_ASM348024v1	0.99872	97.5644	97.43
GCF_900078295.2_PRJEB13136	GCF_013302095.1_ASM1330209v1	0.99579	97.8436	97.43
GCF_900078295.2_PRJEB13136	GCF_013302045.1_ASM1330204v1	0.99616	97.8845	97.43
GCF_009881475.1_ASM988147v1	GCF_001404775.1_14207_7_80	0.99867	97.9332	97.43
GCF_001404775.1_14207_7_80	GCF_009876865.1_ASM987686v1	0.99872	97.9194	97.43
GCF_003475275.1_ASM347527v1	GCF_009883065.1_ASM988306v1	0.99808	98.2926	97.42
GCF_003465235.1_ASM346523v1	GCF_013304525.1_ASM1330452v1	0.99505	98.0838	97.42
GCF_003477865.1_ASM347786v1	GCF_003482385.1_ASM348238v1	0.99847	98.2841	97.42
GCF_001405455.1_13470_2_80	GCF_009876865.1_ASM987686v1	0.99589	97.6543	97.42
GCF_001405455.1_13470_2_80	GCF_902167525.1_Blautia_wexlerae_LFYP_14	0.99827	97.9616	97.42
GCF_013304525.1_ASM1330452v1	GCF_003464645.1_ASM346464v1	0.99557	98.0775	97.42
GCF_013302085.1_ASM1330208v1	GCF_013301945.1_ASM1330194v1	0.99417	97.6174	97.42
GCF_013301875.1_ASM1330187v1	GCF_013299555.1_ASM1329955v1	0.99919	97.7124	97.42
GCF_003460685.1_ASM346068v1	GCF_003435675.1_ASM343567v1	0.9988	97.8768	97.42
GCF_003470555.1_ASM347055v1	GCF_003474255.1_ASM347425v1	0.99836	98.4411	97.42
GCF_001404455.1_13414_6_22	GCF_009881535.1_ASM988153v1	0.99536	97.798	97.42
GCF_003460955.1_ASM346095v1	GCF_003479185.1_ASM347918v1	0.99825	98.3139	97.42
GCF_003460955.1_ASM346095v1	GCF_003479865.1_ASM347986v1	0.99803	97.9826	97.42
GCF_009883045.1_ASM988304v1	GCF_001404775.1_14207_7_80	0.99866	97.9173	97.42
GCF_013301945.1_ASM1330194v1	GCF_013301655.1_ASM1330165v1	0.99369	97.714	97.42
GCF_009883035.1_ASM988303v1	GCF_001404775.1_14207_7_80	0.99876	97.9151	97.42
GCF_003479865.1_ASM347986v1	GCF_003481425.1_ASM348142v1	0.99757	98.1548	97.42
GCF_000153905.1_ASM15390v1	GCF_001405215.1_14207_7_44	0.99688	98.2044	97.42
GCF_902364415.1_MGYG-HGUT-00212	GCF_003470555.1_ASM347055v1	0.99836	98.4411	97.41
GCF_013304685.1_ASM1330468v1	GCF_013300455.1_ASM1330045v1	0.99649	97.973	97.41
GCF_003465235.1_ASM346523v1	GCF_003474705.1_ASM347470v1	0.99571	98.479	97.41
GCF_009881345.1_ASM988134v1	GCF_013304535.1_ASM1330453v1	0.99714	97.9825	97.41
GCF_009881345.1_ASM988134v1	GCF_013304625.1_ASM1330462v1	0.99782	97.892	97.41
GCF_003477865.1_ASM347786v1	GCF_003482095.1_ASM348209v1	0.99876	98.1277	97.41
GCF_003474705.1_ASM347470v1	GCF_013302195.1_ASM1330219v1	0.99882	98.3072	97.41
GCF_013304535.1_ASM1330453v1	GCF_009881395.1_ASM988139v1	0.99813	98.0031	97.41
GCF_001405455.1_13470_2_80	GCF_009883045.1_ASM988304v1	0.99597	97.6845	97.41
GCF_001405455.1_13470_2_80	GCF_009883035.1_ASM988303v1	0.99596	97.6185	97.41
GCF_003324155.1_ASM332415v1	GCF_009876875.1_ASM987687v1	0.99795	98.2807	97.41
GCF_009881425.1_ASM988142v1	GCF_013301885.1_ASM1330188v1	0.99497	97.7912	97.41
GCF_003458635.1_ASM345863v1	GCF_013302195.1_ASM1330219v1	0.99879	98.2551	97.41
GCF_013301875.1_ASM1330187v1	GCF_013301935.1_ASM1330193v1	0.99919	97.6293	97.41
GCF_013301875.1_ASM1330187v1	GCF_009881365.1_ASM988136v1	0.9943	97.6332	97.41
GCF_003460685.1_ASM346068v1	GCF_003479105.1_ASM347910v1	0.99638	97.6551	97.41
GCF_001404455.1_13414_6_22	GCF_009883045.1_ASM988304v1	0.99545	97.7764	97.41
GCF_001404455.1_13414_6_22	GCF_009881485.1_ASM988148v1	0.98762	97.7867	97.41
GCF_003479155.1_ASM347915v1	GCF_003435675.1_ASM343567v1	0.99863	97.768	97.41
GCF_003481205.1_ASM348120v1	GCF_003479665.1_ASM347966v1	0.99572	97.867	97.41
GCF_013302135.1_ASM1330213v1	GCF_900078295.2_PRJEB13136	0.99616	97.8843	97.41
GCF_003463085.1_ASM346308v1	GCF_000153905.1_ASM15390v1	0.99855	98.3313	97.41
GCF_001404735.1_14207_7_34	GCF_013302025.1_ASM1330202v1	0.9983	97.4747	97.41
GCF_013304405.1_ASM1330440v1	GCF_013302045.1_ASM1330204v1	0.99642	97.781	97.41
GCF_900461125.1_49699_D02	GCF_004210255.1_ASM421025v1	0.99891	97.5421	97.41
GCF_009883065.1_ASM988306v1	GCF_003469155.1_ASM346915v1	0.99895	98.4821	97.41
GCF_009883035.1_ASM988303v1	GCF_013301655.1_ASM1330165v1	0.99475	97.71	97.41
GCF_001404775.1_14207_7_80	GCF_009881535.1_ASM988153v1	0.9987	97.9858	97.41
GCF_003475275.1_ASM347527v1	GCF_003438845.1_ASM343884v1	0.99868	98.616	97.4
GCF_013302125.1_ASM1330212v1	GCF_013304785.1_ASM1330478v1	0.99608	97.6752	97.4
GCF_001405455.1_13470_2_80	GCF_009882995.1_ASM988299v1	0.99591	97.656	97.4
GCF_001405455.1_13470_2_80	GCF_009881535.1_ASM988153v1	0.99587	97.6463	97.4
GCF_003459375.1_ASM345937v1	GCF_001404535.1_13414_6_21	0.99914	98.296	97.4
GCF_009881255.1_ASM988125v1	GCF_013301885.1_ASM1330188v1	0.99564	97.8027	97.4
GCF_013301875.1_ASM1330187v1	GCF_013304855.1_ASM1330485v1	0.99915	97.7812	97.4
GCF_003470555.1_ASM347055v1	GCF_001405215.1_14207_7_44	0.99656	98.1769	97.4
GCF_003460955.1_ASM346095v1	GCF_003460565.1_ASM346056v1	0.99917	97.9693	97.4
GCF_009881235.1_ASM988123v1	GCF_013299995.1_ASM1329999v1	0.99757	97.8622	97.4
GCF_009883045.1_ASM988304v1	GCF_013299995.1_ASM1329999v1	0.996	97.9221	97.4
GCF_009883045.1_ASM988304v1	GCF_013304625.1_ASM1330462v1	0.99604	97.8605	97.4
GCF_003479665.1_ASM347966v1	GCF_003482385.1_ASM348238v1	0.9988	97.7099	97.4
GCF_009882995.1_ASM988299v1	GCF_001404775.1_14207_7_80	0.9986	97.8813	97.4
GCF_013304785.1_ASM1330478v1	GCF_009881335.1_ASM988133v1	0.99752	97.8964	97.4
GCF_003481425.1_ASM348142v1	GCF_003482095.1_ASM348209v1	0.99881	98.2603	97.4
GCF_013300045.1_ASM1330004v1	GCF_013301985.1_ASM1330198v1	0.99665	97.7719	97.4
GCF_001404775.1_14207_7_80	GCF_009883115.1_ASM988311v1	0.99863	97.8839	97.4
GCF_009876865.1_ASM987686v1	GCF_902167525.1_Blautia_wexlerae_LFYP_14	0.99639	98.1644	97.4
GCF_003475275.1_ASM347527v1	GCF_001404535.1_13414_6_21	0.99754	98.2358	97.39
GCF_003475275.1_ASM347527v1	GCF_004167815.1_ASM416781v1	0.99806	98.3419	97.39
GCF_013304685.1_ASM1330468v1	GCF_013301985.1_ASM1330198v1	0.99669	97.7863	97.39
GCF_013304315.1_ASM1330431v1	GCF_003467455.1_ASM346745v1	0.99916	97.9543	97.39
GCF_009881345.1_ASM988134v1	GCF_013300045.1_ASM1330004v1	0.99722	97.9797	97.39
GCF_013304535.1_ASM1330453v1	GCF_009881405.1_ASM988140v1	0.99824	98.0209	97.39
GCF_013302125.1_ASM1330212v1	GCF_013300455.1_ASM1330045v1	0.99485	97.5983	97.39
GCF_003459375.1_ASM345937v1	GCF_001405215.1_14207_7_44	0.99476	98.1514	97.39
GCF_009881255.1_ASM988125v1	GCF_013299995.1_ASM1329999v1	0.99776	97.9307	97.39
GCF_009881425.1_ASM988142v1	GCF_001404775.1_14207_7_80	0.99848	97.91	97.39
GCF_013302085.1_ASM1330208v1	GCF_013301925.1_ASM1330192v1	0.99296	97.4947	97.39
GCF_003458635.1_ASM345863v1	GCF_004167815.1_ASM416781v1	0.9984	98.3914	97.39
GCF_013301875.1_ASM1330187v1	GCF_902167525.1_Blautia_wexlerae_LFYP_14	0.99865	97.7909	97.39
GCF_009881405.1_ASM988140v1	GCF_013301885.1_ASM1330188v1	0.99713	97.737	97.39
GCF_003460685.1_ASM346068v1	GCF_003482095.1_ASM348209v1	0.99922	98.087	97.39
GCF_001404455.1_13414_6_22	GCF_009882995.1_ASM988299v1	0.99528	97.7422	97.39
GCF_001404455.1_13414_6_22	GCF_009876865.1_ASM987686v1	0.99538	97.8002	97.39
GCF_013299585.1_ASM1329958v1	GCF_004167815.1_ASM416781v1	0.99793	98.3359	97.39
GCF_013299585.1_ASM1329958v1	GCF_009883065.1_ASM988306v1	0.99796	98.328	97.39
GCF_004167815.1_ASM416781v1	GCF_003469155.1_ASM346915v1	0.99896	98.478	97.39
GCF_003460955.1_ASM346095v1	GCF_003479665.1_ASM347966v1	0.99735	97.8644	97.39
GCF_009881235.1_ASM988123v1	GCF_013304785.1_ASM1330478v1	0.99754	97.8742	97.39
GCF_009881235.1_ASM988123v1	GCF_013300045.1_ASM1330004v1	0.99709	97.9458	97.39
GCF_009881235.1_ASM988123v1	GCF_013304625.1_ASM1330462v1	0.99764	97.9015	97.39
GCF_013304405.1_ASM1330440v1	GCF_013302095.1_ASM1330209v1	0.99612	97.8061	97.39
GCF_013299995.1_ASM1329999v1	GCF_009881475.1_ASM988147v1	0.99603	97.9181	97.39
GCF_013299995.1_ASM1329999v1	GCF_009881335.1_ASM988133v1	0.99752	97.8829	97.39
GCF_013299995.1_ASM1329999v1	GCF_009881365.1_ASM988136v1	0.99687	97.9032	97.39
GCF_013299995.1_ASM1329999v1	GCF_009881485.1_ASM988148v1	0.99062	97.9033	97.39
GCF_001404775.1_14207_7_80	GCF_009881485.1_ASM988148v1	0.99021	97.9067	97.39
GCF_001405455.1_13470_2_80	GCF_009883115.1_ASM988311v1	0.99587	97.6498	97.38
GCF_013304525.1_ASM1330452v1	GCF_003437665.1_ASM343766v1	0.99837	98.1815	97.38
GCF_003439215.1_ASM343921v1	GCF_009883065.1_ASM988306v1	0.99882	98.3975	97.38
GCF_003324155.1_ASM332415v1	GCF_009876855.1_ASM987685v1	0.99805	98.2535	97.38
GCF_009881425.1_ASM988142v1	GCF_001404455.1_13414_6_22	0.99501	97.7396	97.38
GCF_013302085.1_ASM1330208v1	GCF_013304785.1_ASM1330478v1	0.99552	97.576	97.38
GCF_013302085.1_ASM1330208v1	GCF_013301845.1_ASM1330184v1	0.99343	97.5251	97.38
GCF_013302085.1_ASM1330208v1	GCF_013302025.1_ASM1330202v1	0.99918	97.6356	97.38
GCF_003458635.1_ASM345863v1	GCF_009883065.1_ASM988306v1	0.99841	98.4084	97.38
GCF_003481175.1_ASM348117v1	GCF_003479665.1_ASM347966v1	0.99581	97.9123	97.38
GCF_003480555.1_ASM348055v1	GCF_003482385.1_ASM348238v1	0.99831	98.0702	97.38
GCF_009881295.1_ASM988129v1	GCF_013299995.1_ASM1329999v1	0.99755	97.813	97.38
GCF_009881295.1_ASM988129v1	GCF_013304785.1_ASM1330478v1	0.99752	97.9688	97.38
GCF_009881295.1_ASM988129v1	GCF_013300045.1_ASM1330004v1	0.99712	98.0047	97.38
GCF_003479665.1_ASM347966v1	GCF_003480245.1_ASM348024v1	0.99546	97.6149	97.38
GCF_013299995.1_ASM1329999v1	GCF_009882995.1_ASM988299v1	0.99603	97.8886	97.38
GCF_013299995.1_ASM1329999v1	GCF_009883115.1_ASM988311v1	0.99595	97.8696	97.38
GCF_009882995.1_ASM988299v1	GCF_013304625.1_ASM1330462v1	0.99607	97.8535	97.38
GCF_013304785.1_ASM1330478v1	GCF_013301655.1_ASM1330165v1	0.99539	97.7858	97.38
GCF_013300045.1_ASM1330004v1	GCF_013300455.1_ASM1330045v1	0.99646	98.1244	97.38
GCF_009883115.1_ASM988311v1	GCF_013304625.1_ASM1330462v1	0.996	97.872	97.38
GCF_013304625.1_ASM1330462v1	GCF_009881485.1_ASM988148v1	0.99076	97.8357	97.38
GCF_013304685.1_ASM1330468v1	GCF_009881345.1_ASM988134v1	0.99722	97.9336	97.37
GCF_013304685.1_ASM1330468v1	GCF_009881235.1_ASM988123v1	0.99709	97.901	97.37
GCF_013304685.1_ASM1330468v1	GCF_009881475.1_ASM988147v1	0.99527	97.8837	97.37
GCF_013304685.1_ASM1330468v1	GCF_001404775.1_14207_7_80	0.99436	97.7457	97.37
GCF_013304685.1_ASM1330468v1	GCF_009883115.1_ASM988311v1	0.99517	97.8975	97.37
GCF_009881345.1_ASM988134v1	GCF_013304785.1_ASM1330478v1	0.99758	97.9657	97.37
GCF_003438845.1_ASM343884v1	GCF_003469945.1_ASM346994v1	0.99876	98.4086	97.37
GCF_003474705.1_ASM347470v1	GCF_003464645.1_ASM346464v1	0.99631	98.4379	97.37
GCF_013302125.1_ASM1330212v1	GCF_013299995.1_ASM1329999v1	0.99746	97.8666	97.37
GCF_013302125.1_ASM1330212v1	GCF_013304625.1_ASM1330462v1	0.99754	97.7691	97.37
GCF_001405455.1_13470_2_80	GCF_009881425.1_ASM988142v1	0.99585	97.6902	97.37
GCF_001405455.1_13470_2_80	GCF_000484655.1_ASM48465v1	0.9951	97.9595	97.37
GCF_009881255.1_ASM988125v1	GCF_013304785.1_ASM1330478v1	0.99753	97.9397	97.37
GCF_009881255.1_ASM988125v1	GCF_013300045.1_ASM1330004v1	0.99739	97.971	97.37
GCF_009881255.1_ASM988125v1	GCF_013304625.1_ASM1330462v1	0.99784	97.9034	97.37
GCF_009881425.1_ASM988142v1	GCF_013299995.1_ASM1329999v1	0.99604	97.9223	97.37
GCF_009881425.1_ASM988142v1	GCF_013300045.1_ASM1330004v1	0.99531	97.8992	97.37
GCF_003464645.1_ASM346464v1	GCF_003459025.1_ASM345902v1	0.99828	98.3174	97.37
GCF_013302085.1_ASM1330208v1	GCF_013299975.1_ASM1329997v1	0.99348	97.4891	97.37
GCF_013301875.1_ASM1330187v1	GCF_009883035.1_ASM988303v1	0.99551	97.6589	97.37
GCF_013301875.1_ASM1330187v1	GCF_013300455.1_ASM1330045v1	0.9992	97.6953	97.37
GCF_001404455.1_13414_6_22	GCF_009883115.1_ASM988311v1	0.99529	97.7702	97.37
GCF_013301885.1_ASM1330188v1	GCF_013302135.1_ASM1330213v1	0.99568	97.6502	97.37
GCF_001404755.1_13470_2_82	GCF_900078295.2_PRJEB13136	0.99455	97.738	97.37
GCF_009881295.1_ASM988129v1	GCF_013304625.1_ASM1330462v1	0.99761	97.84	97.37
GCF_009883045.1_ASM988304v1	GCF_013300045.1_ASM1330004v1	0.99524	97.8681	97.37
GCF_003479665.1_ASM347966v1	GCF_003479185.1_ASM347918v1	0.99737	97.7377	97.37
GCF_009881395.1_ASM988139v1	GCF_013299995.1_ASM1329999v1	0.9975	98.0262	97.37
GCF_009881395.1_ASM988139v1	GCF_013304785.1_ASM1330478v1	0.99835	97.9102	97.37
GCF_009881395.1_ASM988139v1	GCF_013304625.1_ASM1330462v1	0.99757	97.9905	97.37
GCF_003478705.1_ASM347870v1	GCF_003480005.1_ASM348000v1	0.99731	97.9966	97.37
GCF_013299995.1_ASM1329999v1	GCF_009881435.1_ASM988143v1	0.99773	97.9002	97.37
GCF_013299995.1_ASM1329999v1	GCF_009876865.1_ASM987686v1	0.99597	97.9277	97.37
GCF_013299995.1_ASM1329999v1	GCF_009881535.1_ASM988153v1	0.99592	97.9396	97.37
GCF_009882995.1_ASM988299v1	GCF_013300045.1_ASM1330004v1	0.99528	97.8493	97.37
GCF_013304785.1_ASM1330478v1	GCF_009881365.1_ASM988136v1	0.99531	97.8822	97.37
GCF_013304785.1_ASM1330478v1	GCF_009881435.1_ASM988143v1	0.99762	97.9112	97.37
GCF_013300045.1_ASM1330004v1	GCF_009881475.1_ASM988147v1	0.9953	97.877	97.37
GCF_013300045.1_ASM1330004v1	GCF_009883115.1_ASM988311v1	0.9952	97.9113	97.37
GCF_009881335.1_ASM988133v1	GCF_013304625.1_ASM1330462v1	0.99758	97.9132	97.37
GCF_013304685.1_ASM1330468v1	GCF_009881425.1_ASM988142v1	0.99528	97.9091	97.36
GCF_013304685.1_ASM1330468v1	GCF_009881295.1_ASM988129v1	0.99711	97.9328	97.36
GCF_013304685.1_ASM1330468v1	GCF_009883045.1_ASM988304v1	0.99521	97.8768	97.36
GCF_013304685.1_ASM1330468v1	GCF_009882995.1_ASM988299v1	0.99525	97.867	97.36
GCF_013304685.1_ASM1330468v1	GCF_009881335.1_ASM988133v1	0.99706	97.9466	97.36
GCF_013304685.1_ASM1330468v1	GCF_009881365.1_ASM988136v1	0.99684	97.9472	97.36
GCF_013304685.1_ASM1330468v1	GCF_009881535.1_ASM988153v1	0.99513	97.9014	97.36
GCF_013304315.1_ASM1330431v1	GCF_003457595.1_ASM345759v1	0.99864	97.8507	97.36
GCF_001405455.1_13470_2_80	GCF_009881485.1_ASM988148v1	0.98988	97.707	97.36
GCF_013302215.1_ASM1330221v1	GCF_003458635.1_ASM345863v1	0.99867	98.3495	97.36
GCF_003469945.1_ASM346994v1	GCF_013304525.1_ASM1330452v1	0.9983	98.2868	97.36
GCF_003439215.1_ASM343921v1	GCF_004167815.1_ASM416781v1	0.9988	98.3799	97.36
GCF_003439215.1_ASM343921v1	GCF_013302195.1_ASM1330219v1	0.99895	98.1737	97.36
GCF_009881425.1_ASM988142v1	GCF_013304625.1_ASM1330462v1	0.99609	97.8583	97.36
GCF_013301875.1_ASM1330187v1	GCF_013301985.1_ASM1330198v1	0.99892	97.7727	97.36
GCF_003460685.1_ASM346068v1	GCF_003460565.1_ASM346056v1	0.99872	98.0009	97.36
GCF_003470555.1_ASM347055v1	GCF_009883065.1_ASM988306v1	0.99716	98.3451	97.36
GCF_013301885.1_ASM1330188v1	GCF_009881235.1_ASM988123v1	0.99555	97.838	97.36
GCF_013301885.1_ASM1330188v1	GCF_009881335.1_ASM988133v1	0.99544	97.8362	97.36
GCF_013301885.1_ASM1330188v1	GCF_009881365.1_ASM988136v1	0.99413	97.8504	97.36
GCF_013301885.1_ASM1330188v1	GCF_009881435.1_ASM988143v1	0.99563	97.8382	97.36
GCF_009881395.1_ASM988139v1	GCF_013300045.1_ASM1330004v1	0.99686	98.026	97.36
GCF_013304405.1_ASM1330440v1	GCF_009876865.1_ASM987686v1	0.99437	97.8907	97.36
GCF_013300045.1_ASM1330004v1	GCF_009881335.1_ASM988133v1	0.99707	97.9887	97.36
GCF_013300045.1_ASM1330004v1	GCF_009881365.1_ASM988136v1	0.99683	97.9794	97.36
GCF_013300045.1_ASM1330004v1	GCF_009881535.1_ASM988153v1	0.99516	97.894	97.36
GCF_009881475.1_ASM988147v1	GCF_013304625.1_ASM1330462v1	0.99607	97.8584	97.36
GCF_009881365.1_ASM988136v1	GCF_013304625.1_ASM1330462v1	0.99698	97.8899	97.36
GCF_013304685.1_ASM1330468v1	GCF_009881255.1_ASM988125v1	0.99739	97.9578	97.35
GCF_013302125.1_ASM1330212v1	GCF_000484655.1_ASM48465v1	0.99842	97.9511	97.35
GCF_001405455.1_13470_2_80	GCF_013304785.1_ASM1330478v1	0.9985	97.8433	97.35
GCF_013302085.1_ASM1330208v1	GCF_013300045.1_ASM1330004v1	0.99789	97.6355	97.35
GCF_003479155.1_ASM347915v1	GCF_003481205.1_ASM348120v1	0.99846	97.8775	97.35
GCF_013301885.1_ASM1330188v1	GCF_009881395.1_ASM988139v1	0.99693	97.8031	97.35
GCF_013301885.1_ASM1330188v1	GCF_013302045.1_ASM1330204v1	0.99569	97.6586	97.35
GCF_003460955.1_ASM346095v1	GCF_003481455.1_ASM348145v1	0.99807	98.1605	97.35
GCF_013304405.1_ASM1330440v1	GCF_009883035.1_ASM988303v1	0.99443	97.9586	97.35
GCF_003462165.1_ASM346216v1	GCF_003460565.1_ASM346056v1	0.99787	98.1295	97.35
GCF_900078295.2_PRJEB13136	GCF_902167525.1_Blautia_wexlerae_LFYP_14	0.99803	97.9915	97.35
GCF_013300045.1_ASM1330004v1	GCF_001404775.1_14207_7_80	0.99436	97.7271	97.35
GCF_013300045.1_ASM1330004v1	GCF_009881435.1_ASM988143v1	0.99732	97.9977	97.35
GCF_013300045.1_ASM1330004v1	GCF_009881485.1_ASM988148v1	0.99058	97.9184	97.35
GCF_902364415.1_MGYG-HGUT-00212	GCF_013302195.1_ASM1330219v1	0.9978	98.1926	97.34
[truncated: 23,200 more rows]
