# Supplementary material for: Insights on the Evolutionary Genomics of the Blautia Genus: Potential New Species and Genetic Content Among Lineages
Source: Front Microbiol. 2021 Apr 26;12:660920. doi: 10.3389/fmicb.2021.660920 (PMC8107234; doi:10.3389/fmicb.2021.660920)
Supplement: Supplementary Table 4 — List of the genomic species clusters defined from the ANI + TETRA + AAI data explained in the text, and their respective members. [file Table_4.XLSX]

## Sheet: Table_S4
Assembly	Genome name	Cluster_number	Assigned_cluster_name
GCF_003287895.1_ASM328789v1	Blautia sp. N6H1-15 strain KCTC 15426	1	Blautia argi
GCF_003011855.2_ASM301185v2	Blautia sp. SG-772	2	Blautia brookingsii
GCF_003435775.1_ASM343577v1	Blautia sp. AM16-16B	2	Blautia brookingsii
GCF_003473685.1_ASM347368v1	Blautia sp. AM22-22LB	2	Blautia brookingsii
GCF_003478565.1_ASM347856v1	Blautia sp. AF25-12LB	2	Blautia brookingsii
GCF_003478705.1_ASM347870v1	Blautia sp. AF22-5LB	2	Blautia brookingsii
GCF_003479025.1_ASM347902v1	Blautia sp. AF19-34	2	Blautia brookingsii
GCF_003479885.1_ASM347988v1	Blautia sp. AM46-5	2	Blautia brookingsii
GCF_003480005.1_ASM348000v1	Blautia sp. AM46-3MH	2	Blautia brookingsii
GCF_003481215.1_ASM348121v1	Blautia sp. TF11-31AT	2	Blautia brookingsii
GCF_014297345.1_ASM1429734v1	Blautia sp. BX19	2	Blautia brookingsii
GCF_004123145.1_ASM412314v1	Blautia faecicola strain KGMB01111	3	Blautia faecicola
GCF_013305115.1_ASM1330511v1	Blautia glucerasea strain MSK.14.58	4	"Blautia segnis"
GCF_014287535.1_ASM1428753v1	Blautia sp. BX17	4	"Blautia segnis"
GCF_002159835.1_ASM215983v1	Blautia sp. An249	5	[unknown group A]
GCF_003463065.1_ASM346306v1	Blautia sp. OF03-15BH	6	[unknown group C]
GCF_013304385.1_ASM1330438v1	Blautia glucerasea strain MSK.21.93	7	[unknown group D]
GCF_013304445.1_ASM1330444v1	Blautia hansenii strain MSK.15.26	8	[unknown group E]
GCF_014297245.1_ASM1429724v1	Blautia sp. M29	9	"Blautia difficilis"
GCF_002222595.2_ASM222259v2	Blautia hansenii DSM 20583	10	Blautia hansenii
GCF_002270465.1_ASM227046v1	Blautia hominis strain KB1	11	Blautia hominis
GCF_900258535.1_PRJEB24722	Blautia marasmi strain Marseille-P2377	11	Blautia hominis
GCF_902387025.1_UHGG_MGYG-HGUT-02437	Blautia marasmi isolate MGYG-HGUT-02437	11	Blautia hominis
GCF_000157975.1_ASM15797v1	Blautia hydrogenotrophica DSM 10507	12	Blautia hydrogenotrophica
GCF_001404935.1_13414_6_41	Blautia hydrogenotrophica strain 2789STDY5608857	12	Blautia hydrogenotrophica
GCF_902362465.1_MGYG-HGUT-00035	Blautia hydrogenotrophica isolate MGYG-HGUT-00035	12	Blautia hydrogenotrophica
GCF_009707925.1_ASM970792v1	Blautia luti DSM 14534	13	Blautia luti
GCF_003466965.1_ASM346696v1	Blautia obeum strain AM43-41	14	"Blautia intestinalis"
GCF_003468725.1_ASM346872v1	Blautia obeum strain AM32-10AC	14	"Blautia intestinalis"
GCF_003469845.1_ASM346984v1	Blautia obeum strain AM28-23	14	"Blautia intestinalis"
GCF_014297355.1_ASM1429735v1	Blautia sp. 2744	14	"Blautia intestinalis"
GCF_902364805.1_MGYG-HGUT-00252	Blautia obeum isolate MGYG-HGUT-00252	14	"Blautia intestinalis"
GCF_900120295.1_PRJEB18018	Blautia sp. Marseille-P3201T	15	[unknown group B]
GCF_000466565.1_ASM46656v1	Blautia sp. KLE 1732	16	Blautia massiliensis
GCF_001487165.1_Blautia_massiliensis1	Blautia massiliensis strain GD9	16	Blautia massiliensis
GCF_003184505.1_ASM318450v1	Blautia sp. BCRC 81119	16	Blautia massiliensis
GCF_003324155.1_ASM332415v1	Blautia obeum strain APC942/31-1	16	Blautia massiliensis
GCF_004167315.1_ASM416731v1	Blautia sp. aa_0143	16	Blautia massiliensis
GCF_005848555.1_ASM584855v1	Blautia sp. SC05B48	16	Blautia massiliensis
GCF_009876855.1_ASM987685v1	Blautia massiliensis strain BIOML-A4	16	Blautia massiliensis
GCF_009876875.1_ASM987687v1	Blautia massiliensis strain BIOML-A3	16	Blautia massiliensis
GCF_009876885.1_ASM987688v1	Blautia massiliensis strain BIOML-A1	16	Blautia massiliensis
GCF_009876905.1_ASM987690v1	Blautia massiliensis strain BIOML-A2	16	Blautia massiliensis
GCF_013301805.1_ASM1330180v1	Blautia massiliensis strain MSK.22.56	16	Blautia massiliensis
GCF_013302285.1_ASM1330228v1	Blautia massiliensis strain MSK.17.60	16	Blautia massiliensis
GCF_013302305.1_ASM1330230v1	Blautia massiliensis strain MSK.16.77	16	Blautia massiliensis
GCF_013304415.1_ASM1330441v1	Blautia massiliensis strain MSK.18.38	16	Blautia massiliensis
GCF_013304975.1_ASM1330497v1	Blautia massiliensis strain MSK.6.6	16	Blautia massiliensis
GCF_013305005.1_ASM1330500v1	Blautia massiliensis strain MSK.17.18	16	Blautia massiliensis
GCF_013305025.1_ASM1330502v1	Blautia massiliensis strain MSK.22.60	16	Blautia massiliensis
GCF_013305035.1_ASM1330503v1	Blautia massiliensis strain MSK.15.19	16	Blautia massiliensis
GCF_013305045.1_ASM1330504v1	Blautia massiliensis strain MSK.19.60	16	Blautia massiliensis
GCF_013305055.1_ASM1330505v1	Blautia massiliensis strain MSK.16.79	16	Blautia massiliensis
GCF_013305155.1_ASM1330515v1	Blautia massiliensis strain MSK.13.24	16	Blautia massiliensis
GCF_013305165.1_ASM1330516v1	Blautia massiliensis strain MSK.13.38	16	Blautia massiliensis
GCF_014269345.1_ASM1426934v1	Blautia massiliensis strain 4_46	16	Blautia massiliensis
GCF_900101315.1_IMG-taxon_2593339257_annotated_assembly	Blautia sp. SF-50	16	Blautia massiliensis
GCF_902167715.1_NZ_Blautia_luti_RSSSTS7063_SV_a2_mod	Blautia luti isolate NZ_Blautia_luti_RSSSTS7063_SV_a2_mod	16	Blautia massiliensis
GCF_009883055.1_ASM988305v1	Blautia sp. BIOML-A1	17	[unknown group F]
GCF_013304465.1_ASM1330446v1	Blautia obeum strain MSK.17.81	17	[unknown group F]
GCF_000153905.1_ASM15390v1	Blautia obeum ATCC 29174	18	Blautia obeum
GCF_001404535.1_13414_6_21	Blautia obeum strain 2789STDY5608837	18	Blautia obeum
GCF_001405215.1_14207_7_44	Blautia obeum strain 2789STDY5834921	18	Blautia obeum
GCF_003436075.1_ASM343607v1	Blautia obeum strain TM09-13AC	18	Blautia obeum
GCF_003437665.1_ASM343766v1	Blautia obeum strain TF09-10AC	18	Blautia obeum
GCF_003438845.1_ASM343884v1	Blautia obeum strain OM06-11AA	18	Blautia obeum
GCF_003439215.1_ASM343921v1	Blautia obeum strain OM03-6	18	Blautia obeum
GCF_003457595.1_ASM345759v1	Blautia obeum strain AF29-2BH	18	Blautia obeum
GCF_003458635.1_ASM345863v1	Blautia obeum strain AF24-10LB	18	Blautia obeum
GCF_003459025.1_ASM345902v1	Blautia obeum strain AF25-21	18	Blautia obeum
GCF_003459375.1_ASM345937v1	Blautia obeum strain AF21-24	18	Blautia obeum
GCF_003463085.1_ASM346308v1	Blautia obeum strain OF03-14	18	Blautia obeum
GCF_003464105.1_ASM346410v1	Blautia obeum strain AM54-7NE	18	Blautia obeum
GCF_003464645.1_ASM346464v1	Blautia obeum strain AF14-23	18	Blautia obeum
GCF_003465235.1_ASM346523v1	Blautia obeum strain AF14-52	18	Blautia obeum
GCF_003467325.1_ASM346732v1	Blautia obeum strain AM41-5	18	Blautia obeum
GCF_003467455.1_ASM346745v1	Blautia obeum strain AM39-5AC	18	Blautia obeum
GCF_003467675.1_ASM346767v1	Blautia obeum strain AM37-4AC	18	Blautia obeum
GCF_003468995.1_ASM346899v1	Blautia obeum strain AM29-25AC	18	Blautia obeum
GCF_003469155.1_ASM346915v1	Blautia obeum strain AM34-12	18	Blautia obeum
GCF_003469945.1_ASM346994v1	Blautia obeum strain AM27-32LB	18	Blautia obeum
GCF_003470555.1_ASM347055v1	Blautia obeum strain AM18-2AC	18	Blautia obeum
GCF_003471125.1_ASM347112v1	Blautia obeum strain AM22-9LB	18	Blautia obeum
GCF_003474255.1_ASM347425v1	Blautia obeum strain AF39-4	18	Blautia obeum
GCF_003474705.1_ASM347470v1	Blautia obeum strain AF37-6AC	18	Blautia obeum
GCF_003475275.1_ASM347527v1	Blautia obeum strain AF35-14AC	18	Blautia obeum
GCF_004167815.1_ASM416781v1	Blautia obeum strain af_0058	18	Blautia obeum
GCF_005845175.1_ASM584517v1	Blautia obeum strain 1001271st1_E5	18	Blautia obeum
GCF_009883065.1_ASM988306v1	Blautia obeum strain BIOML-A1	18	Blautia obeum
GCF_013299585.1_ASM1329958v1	Blautia obeum strain MSK.18.40	18	Blautia obeum
GCF_013302195.1_ASM1330219v1	Blautia obeum strain MSK.20.67	18	Blautia obeum
GCF_013302215.1_ASM1330221v1	Blautia obeum strain MSK.20.66	18	Blautia obeum
GCF_013304315.1_ASM1330431v1	Blautia obeum strain MSK.20.89	18	Blautia obeum
GCF_013304525.1_ASM1330452v1	Blautia obeum strain MSK.18.90	18	Blautia obeum
GCF_902167835.1_Ruminococcus_obeum_SSTS_Bg7063	Blautia obeum isolate Ruminococcus_obeum_SSTS_Bg7063	18	Blautia obeum
GCF_902364415.1_MGYG-HGUT-00212	Blautia obeum isolate MGYG-HGUT-00212	18	Blautia obeum
GCF_004210255.1_ASM421025v1	Blautia producta strain PMF1	19	Blautia producta (subspecies coccoides and producta)
GCF_004340925.1_ASM434092v1	Blautia coccoides strain DSM 935	19	Blautia producta (subspecies coccoides and producta)
GCF_014131715.1_ASM1413171v1	Blautia producta strain DSM 2950	19	Blautia producta (subspecies coccoides and producta)
GCF_900461125.1_49699_D02	Blautia coccoides strain NCTC11035	19	Blautia producta (subspecies coccoides and producta)
GCF_902377405.1_MGYG-HGUT-01689	Blautia producta isolate MGYG-HGUT-01689	19	Blautia producta (subspecies coccoides and producta)
GCF_013302295.1_ASM1330229v1	Blautia schinkii strain MSK.6.32	20	[unknown group J]
GCF_013304825.1_ASM1330482v1	Blautia schinkii strain MSK.6.26	20	[unknown group J]
GCF_013304875.1_ASM1330487v1	Blautia schinkii strain MSK.6.27	20	[unknown group J]
GCF_013304885.1_ASM1330488v1	Blautia schinkii strain MSK.15.25	20	[unknown group J]
GCF_013304925.1_ASM1330492v1	Blautia schinkii strain MSK.6.25	20	[unknown group J]
GCF_013304935.1_ASM1330493v1	Blautia schinkii strain MSK.14.32	20	[unknown group J]
GCF_003461245.1_ASM346124v1	Blautia sp. AF19-10LB	21	[unknown group G]
GCF_003481595.1_ASM348159v1	Blautia sp. OM07-19	21	[unknown group G]
GCF_013302245.1_ASM1330224v1	Blautia obeum strain MSK.13.37	21	[unknown group G]
GCF_013302255.1_ASM1330225v1	Blautia obeum strain MSK.14.21	21	[unknown group G]
GCF_002161285.1_ASM216128v1	Blautia sp. An81	22	[unknown group H]
GCF_002161645.1_ASM216164v1	Blautia sp. An46	22	[unknown group H]
GCF_013304735.1_ASM1330473v1	Blautia luti strain MSK.16.34	23	[unknown group K]
GCF_013305105.1_ASM1330510v1	Blautia luti strain MSK.13.40	23	[unknown group K]
GCF_013300155.1_ASM1330015v1	Blautia faecis strain MSK.18.51	24	Blautia faecis
GCF_013302345.1_ASM1330234v1	Blautia faecis strain MSK.17.74	24	Blautia faecis
GCF_013302375.1_ASM1330237v1	Blautia faecis strain MSK.14.13	24	Blautia faecis
GCF_013302415.1_ASM1330241v1	Blautia faecis strain MSK.11.45	24	Blautia faecis
GCF_013304475.1_ASM1330447v1	Blautia faecis strain MSK.18.27	24	Blautia faecis
GCF_013302155.1_ASM1330215v1	Blautia producta strain MSK.4.17	25	[unknown group L]
GCF_013302185.1_ASM1330218v1	Blautia producta strain MSK.4.13	25	[unknown group L]
GCF_013304335.1_ASM1330433v1	Blautia producta strain MSK.4.14	25	[unknown group L]
GCF_003435675.1_ASM343567v1	Blautia sp. AM23-13AC	26	[unknown group I]
GCF_003460565.1_ASM346056v1	Blautia sp. AF32-4BH	26	[unknown group I]
GCF_003460685.1_ASM346068v1	Blautia sp. OF03-13	26	[unknown group I]
GCF_003460955.1_ASM346095v1	Blautia sp. AF26-2	26	[unknown group I]
GCF_003462165.1_ASM346216v1	Blautia sp. AM28-36	26	[unknown group I]
GCF_003477865.1_ASM347786v1	Blautia sp. AF34-10	26	[unknown group I]
GCF_003479105.1_ASM347910v1	Blautia sp. AF19-13LB	26	[unknown group I]
GCF_003479155.1_ASM347915v1	Blautia sp. AF19-1	26	[unknown group I]
GCF_003479185.1_ASM347918v1	Blautia sp. AF17-9LB	26	[unknown group I]
GCF_003479665.1_ASM347966v1	Blautia sp. AF14-40	26	[unknown group I]
GCF_003479865.1_ASM347986v1	Blautia sp. AM47-4	26	[unknown group I]
GCF_003480245.1_ASM348024v1	Blautia sp. AM42-2	26	[unknown group I]
GCF_003480555.1_ASM348055v1	Blautia sp. AM29-29	26	[unknown group I]
GCF_003480695.1_ASM348069v1	Blautia sp. AM28-10	26	[unknown group I]
GCF_003480845.1_ASM348084v1	Blautia sp. TM10-2	26	[unknown group I]
GCF_003480905.1_ASM348090v1	Blautia sp. AM28-27	26	[unknown group I]
GCF_003481175.1_ASM348117v1	Blautia sp. TF12-31AT	26	[unknown group I]
GCF_003481205.1_ASM348120v1	Blautia sp. TF12-12AT	26	[unknown group I]
GCF_003481245.1_ASM348124v1	Blautia sp. TF10-30	26	[unknown group I]
GCF_003481425.1_ASM348142v1	Blautia sp. OM06-15AC	26	[unknown group I]
GCF_003481455.1_ASM348145v1	Blautia sp. OM05-6	26	[unknown group I]
GCF_003482095.1_ASM348209v1	Blautia sp. OF09-25XD	26	[unknown group I]
GCF_003482385.1_ASM348238v1	Blautia sp. OF11-22	26	[unknown group I]
GCF_005844445.1_ASM584444v1	Blautia hansenii strain 1001175st1_E1	27	Blautia caecimuris
GCF_013302405.1_ASM1330240v1	Blautia caecimuris strain MSK.19.25	27	Blautia caecimuris
GCF_000765245.1_ASM76524v1	Blautia producta strain ER3	28	"Blautia celeris"
GCF_003478165.1_ASM347816v1	Blautia sp. OF01-4LB	28	"Blautia celeris"
GCF_003479705.1_ASM347970v1	Blautia sp. AF13-16	28	"Blautia celeris"
GCF_014287615.1_ASM1428761v1	Blautia sp. NSJ-34	28	"Blautia celeris"
GCF_902363525.1_MGYG-HGUT-00123	Blautia producta isolate MGYG-HGUT-00123	28	"Blautia celeris"
GCF_000424085.1_ASM42408v1	Blautia wexlerae AGR2146	29	Blautia wexlerae
GCF_000484655.1_ASM48465v1	Blautia wexlerae DSM 19850	29	Blautia wexlerae
GCF_001404455.1_13414_6_22	Blautia obeum strain 2789STDY5608838	29	Blautia wexlerae
GCF_001404735.1_14207_7_34	Blautia wexlerae strain 2789STDY5834911	29	Blautia wexlerae
GCF_001404755.1_13470_2_82	Blautia wexlerae strain 2789STDY5834863	29	Blautia wexlerae
GCF_001404775.1_14207_7_80	Blautia obeum strain 2789STDY5834957	29	Blautia wexlerae
GCF_001405455.1_13470_2_80	Blautia obeum strain 2789STDY5834861	29	Blautia wexlerae
GCF_009876865.1_ASM987686v1	Blautia wexlerae strain BIOML-A1	29	Blautia wexlerae
GCF_009881235.1_ASM988123v1	Blautia wexlerae strain BIOML-A19	29	Blautia wexlerae
GCF_009881255.1_ASM988125v1	Blautia wexlerae strain BIOML-A17	29	Blautia wexlerae
GCF_009881295.1_ASM988129v1	Blautia wexlerae strain BIOML-A16	29	Blautia wexlerae
GCF_009881335.1_ASM988133v1	Blautia wexlerae strain BIOML-A13	29	Blautia wexlerae
GCF_009881345.1_ASM988134v1	Blautia wexlerae strain BIOML-A15	29	Blautia wexlerae
GCF_009881365.1_ASM988136v1	Blautia wexlerae strain BIOML-A14	29	Blautia wexlerae
GCF_009881395.1_ASM988139v1	Blautia wexlerae strain BIOML-A11	29	Blautia wexlerae
GCF_009881405.1_ASM988140v1	Blautia wexlerae strain BIOML-A10	29	Blautia wexlerae
GCF_009881425.1_ASM988142v1	Blautia wexlerae strain BIOML-A9	29	Blautia wexlerae
GCF_009881435.1_ASM988143v1	Blautia wexlerae strain BIOML-A12	29	Blautia wexlerae
GCF_009881475.1_ASM988147v1	Blautia wexlerae strain BIOML-A7	29	Blautia wexlerae
GCF_009881485.1_ASM988148v1	Blautia wexlerae strain BIOML-A8	29	Blautia wexlerae
GCF_009881535.1_ASM988153v1	Blautia wexlerae strain BIOML-A6	29	Blautia wexlerae
GCF_009882995.1_ASM988299v1	Blautia wexlerae strain BIOML-A5	29	Blautia wexlerae
GCF_009883035.1_ASM988303v1	Blautia wexlerae strain BIOML-A3	29	Blautia wexlerae
GCF_009883045.1_ASM988304v1	Blautia wexlerae strain BIOML-A4	29	Blautia wexlerae
GCF_009883115.1_ASM988311v1	Blautia wexlerae strain BIOML-A2	29	Blautia wexlerae
GCF_013299555.1_ASM1329955v1	Blautia wexlerae strain MSK.18.16	29	Blautia wexlerae
GCF_013299815.1_ASM1329981v1	Blautia wexlerae strain MSK.22.17	29	Blautia wexlerae
GCF_013299975.1_ASM1329997v1	Blautia wexlerae strain MSK.20.13	29	Blautia wexlerae
GCF_013299995.1_ASM1329999v1	Blautia wexlerae strain MSK.19.90	29	Blautia wexlerae
GCF_013300045.1_ASM1330004v1	Blautia wexlerae strain MSK.19.41	29	Blautia wexlerae
GCF_013300455.1_ASM1330045v1	Blautia wexlerae strain MSK.18.18	29	Blautia wexlerae
GCF_013301625.1_ASM1330162v1	Blautia wexlerae strain MSK.23.78	29	Blautia wexlerae
GCF_013301645.1_ASM1330164v1	Blautia wexlerae strain MSK.23.75	29	Blautia wexlerae
GCF_013301655.1_ASM1330165v1	Blautia wexlerae strain MSK.23.95	29	Blautia wexlerae
GCF_013301675.1_ASM1330167v1	Blautia wexlerae strain MSK.23.33	29	Blautia wexlerae
GCF_013301695.1_ASM1330169v1	Blautia wexlerae strain MSK.22.83	29	Blautia wexlerae
GCF_013301725.1_ASM1330172v1	Blautia wexlerae strain MSK.22.69	29	Blautia wexlerae
GCF_013301745.1_ASM1330174v1	Blautia wexlerae strain MSK.22.61	29	Blautia wexlerae
GCF_013301765.1_ASM1330176v1	Blautia wexlerae strain MSK.22.49	29	Blautia wexlerae
GCF_013301775.1_ASM1330177v1	Blautia wexlerae strain MSK.22.59	29	Blautia wexlerae
GCF_013301825.1_ASM1330182v1	Blautia wexlerae strain MSK.22.27	29	Blautia wexlerae
GCF_013301845.1_ASM1330184v1	Blautia wexlerae strain MSK.20.76	29	Blautia wexlerae
GCF_013301855.1_ASM1330185v1	Blautia wexlerae strain MSK.22.10	29	Blautia wexlerae
GCF_013301875.1_ASM1330187v1	Blautia wexlerae strain MSK.21.6	29	Blautia wexlerae
GCF_013301885.1_ASM1330188v1	Blautia wexlerae strain MSK.21.40	29	Blautia wexlerae
GCF_013301925.1_ASM1330192v1	Blautia wexlerae strain MSK.20.44	29	Blautia wexlerae
GCF_013301935.1_ASM1330193v1	Blautia wexlerae strain MSK.18.42	29	Blautia wexlerae
GCF_013301945.1_ASM1330194v1	Blautia wexlerae strain MSK.17.7	29	Blautia wexlerae
GCF_013301985.1_ASM1330198v1	Blautia wexlerae strain MSK.18.71	29	Blautia wexlerae
GCF_013302025.1_ASM1330202v1	Blautia wexlerae strain MSK.15.46	29	Blautia wexlerae
GCF_013302035.1_ASM1330203v1	Blautia wexlerae strain MSK.15.6	29	Blautia wexlerae
GCF_013302045.1_ASM1330204v1	Blautia wexlerae strain MSK.15.30	29	Blautia wexlerae
GCF_013302085.1_ASM1330208v1	Blautia wexlerae strain MSK.15.27	29	Blautia wexlerae
GCF_013302095.1_ASM1330209v1	Blautia wexlerae strain MSK.15.15	29	Blautia wexlerae
GCF_013302125.1_ASM1330212v1	Blautia wexlerae strain MSK.14.2	29	Blautia wexlerae
GCF_013302135.1_ASM1330213v1	Blautia wexlerae strain MSK.14.18	29	Blautia wexlerae
GCF_013304405.1_ASM1330440v1	Blautia wexlerae strain MSK.21.50	29	Blautia wexlerae
GCF_013304535.1_ASM1330453v1	Blautia wexlerae strain MSK.18.3	29	Blautia wexlerae
GCF_013304625.1_ASM1330462v1	Blautia wexlerae strain MSK.19.7	29	Blautia wexlerae
GCF_013304685.1_ASM1330468v1	Blautia wexlerae strain MSK.19.37	29	Blautia wexlerae
GCF_013304785.1_ASM1330478v1	Blautia wexlerae strain MSK.18.96	29	Blautia wexlerae
GCF_013304855.1_ASM1330485v1	Blautia wexlerae strain MSK.18.55	29	Blautia wexlerae
GCF_900078295.2_PRJEB13136	Blautia sp. Marseille-P2398	29	Blautia wexlerae
GCF_902167525.1_Blautia_wexlerae_LFYP_14	Blautia wexlerae isolate Blautia_wexlerae_LFYP_14	29	Blautia wexlerae
GCF_013300825.1_ASM1330082v1	Blautia wexlerae strain MSK.20.46	30	[unknown group X]
GCF_013300855.1_ASM1330085v1	Blautia wexlerae strain MSK.20.14	30	[unknown group X]
GCF_001689125.2_ASM168912v2	Blautia sp. YL58	31	[unknown group Y]
GCF_002221555.2_ASM222155v2	Blautia coccoides strain YL58	31	[unknown group Y]
GCF_013112015.1_ASM1311201v1	Blautia producta strain SCSK	31	[unknown group Y]
GCF_900120195.1_PRJEB18016	Blautia sp. Strain Marseille-P3087T	32	[unknown group W]
GCF_013317245.1_ASM1331724v1	Blautia sp. MSK.20.85	33	[unknown group Z]

## Sheet: OLD Table_S4
Assembly	Genome name	Cluster_number	Assigned_cluster_name	About rRNA similarity	Representative
GCF_003287895.1_ASM328789v1	Blautia sp. N6H1-15 strain KCTC 15426	1	Blautia argi		X
GCF_003011855.2_ASM301185v2	Blautia sp. SG-772	2	Blautia brookingsii		X
GCF_003435775.1_ASM343577v1	Blautia sp. AM16-16B	2	Blautia brookingsii
GCF_003473685.1_ASM347368v1	Blautia sp. AM22-22LB	2	Blautia brookingsii
GCF_003478565.1_ASM347856v1	Blautia sp. AF25-12LB	2	Blautia brookingsii
GCF_003478705.1_ASM347870v1	Blautia sp. AF22-5LB	2	Blautia brookingsii
GCF_003479025.1_ASM347902v1	Blautia sp. AF19-34	2	Blautia brookingsii
GCF_003479885.1_ASM347988v1	Blautia sp. AM46-5	2	Blautia brookingsii
GCF_003480005.1_ASM348000v1	Blautia sp. AM46-3MH	2	Blautia brookingsii
GCF_003481215.1_ASM348121v1	Blautia sp. TF11-31AT	2	Blautia brookingsii
GCF_014297345.1_ASM1429734v1	Blautia sp. BX19	2	Blautia brookingsii
GCF_004123145.1_ASM412314v1	Blautia faecicola strain KGMB01111	3	Blautia faecicola		X
GCF_013305115.1_ASM1330511v1	Blautia glucerasea strain MSK.14.58	4	"Blautia segnis"
GCF_014287535.1_ASM1428753v1	Blautia sp. BX17	4	"Blautia segnis"		X
GCF_002159835.1_ASM215983v1	Blautia sp. An249	5	[unknown group A]		X
GCF_003463065.1_ASM346306v1	Blautia sp. OF03-15BH	6	[unknown group C]		X
GCF_013304385.1_ASM1330438v1	Blautia glucerasea strain MSK.21.93	7	[unknown group D]		X
GCF_013304445.1_ASM1330444v1	Blautia hansenii strain MSK.15.26	8	[unknown group E]		X
GCF_014297245.1_ASM1429724v1	Blautia sp. M29	9	"Blautia difficilis"		X
GCF_002222595.2_ASM222259v2	Blautia hansenii DSM 20583	10	Blautia hansenii		X
GCF_002270465.1_ASM227046v1	Blautia hominis strain KB1	11	Blautia hominis		X
GCF_900258535.1_PRJEB24722	Blautia marasmi strain Marseille-P2377	11	Blautia hominis		X
GCF_902387025.1_UHGG_MGYG-HGUT-02437	Blautia marasmi isolate MGYG-HGUT-02437	11	Blautia hominis
GCF_000157975.1_ASM15797v1	Blautia hydrogenotrophica DSM 10507	12	Blautia hydrogenotrophica		X
GCF_001404935.1_13414_6_41	Blautia hydrogenotrophica strain 2789STDY5608857	12	Blautia hydrogenotrophica
GCF_902362465.1_MGYG-HGUT-00035	Blautia hydrogenotrophica isolate MGYG-HGUT-00035	12	Blautia hydrogenotrophica
GCF_009707925.1_ASM970792v1	Blautia luti DSM 14534	13	Blautia luti		X
GCF_003466965.1_ASM346696v1	Blautia obeum strain AM43-41	14	"Blautia intestinalis"
GCF_003468725.1_ASM346872v1	Blautia obeum strain AM32-10AC	14	"Blautia intestinalis"
GCF_003469845.1_ASM346984v1	Blautia obeum strain AM28-23	14	"Blautia intestinalis"
GCF_014297355.1_ASM1429735v1	Blautia sp. 2744	14	"Blautia intestinalis"		X
GCF_902364805.1_MGYG-HGUT-00252	Blautia obeum isolate MGYG-HGUT-00252	14	"Blautia intestinalis"
GCF_900120295.1_PRJEB18018	Blautia sp. Marseille-P3201T	15	[unknown group B]		X
GCF_000466565.1_ASM46656v1	Blautia sp. KLE 1732	16	Blautia massiliensis
GCF_001487165.1_Blautia_massiliensis1	Blautia massiliensis strain GD9	16	Blautia massiliensis		X
GCF_003184505.1_ASM318450v1	Blautia sp. BCRC 81119	16	Blautia massiliensis
GCF_003324155.1_ASM332415v1	Blautia obeum strain APC942/31-1	16	Blautia massiliensis
GCF_004167315.1_ASM416731v1	Blautia sp. aa_0143	16	Blautia massiliensis
GCF_005848555.1_ASM584855v1	Blautia sp. SC05B48	16	Blautia massiliensis
GCF_009876855.1_ASM987685v1	Blautia massiliensis strain BIOML-A4	16	Blautia massiliensis
GCF_009876875.1_ASM987687v1	Blautia massiliensis strain BIOML-A3	16	Blautia massiliensis
GCF_009876885.1_ASM987688v1	Blautia massiliensis strain BIOML-A1	16	Blautia massiliensis
GCF_009876905.1_ASM987690v1	Blautia massiliensis strain BIOML-A2	16	Blautia massiliensis
GCF_013301805.1_ASM1330180v1	Blautia massiliensis strain MSK.22.56	16	Blautia massiliensis
GCF_013302285.1_ASM1330228v1	Blautia massiliensis strain MSK.17.60	16	Blautia massiliensis
GCF_013302305.1_ASM1330230v1	Blautia massiliensis strain MSK.16.77	16	Blautia massiliensis
GCF_013304415.1_ASM1330441v1	Blautia massiliensis strain MSK.18.38	16	Blautia massiliensis
GCF_013304975.1_ASM1330497v1	Blautia massiliensis strain MSK.6.6	16	Blautia massiliensis
GCF_013305005.1_ASM1330500v1	Blautia massiliensis strain MSK.17.18	16	Blautia massiliensis
GCF_013305025.1_ASM1330502v1	Blautia massiliensis strain MSK.22.60	16	Blautia massiliensis
GCF_013305035.1_ASM1330503v1	Blautia massiliensis strain MSK.15.19	16	Blautia massiliensis
GCF_013305045.1_ASM1330504v1	Blautia massiliensis strain MSK.19.60	16	Blautia massiliensis
GCF_013305055.1_ASM1330505v1	Blautia massiliensis strain MSK.16.79	16	Blautia massiliensis
GCF_013305155.1_ASM1330515v1	Blautia massiliensis strain MSK.13.24	16	Blautia massiliensis
GCF_013305165.1_ASM1330516v1	Blautia massiliensis strain MSK.13.38	16	Blautia massiliensis
GCF_014269345.1_ASM1426934v1	Blautia massiliensis strain 4_46	16	Blautia massiliensis
GCF_900101315.1_IMG-taxon_2593339257_annotated_assembly	Blautia sp. SF-50	16	Blautia massiliensis
GCF_902167715.1_NZ_Blautia_luti_RSSSTS7063_SV_a2_mod	Blautia luti isolate NZ_Blautia_luti_RSSSTS7063_SV_a2_mod	16	Blautia massiliensis
GCF_009883055.1_ASM988305v1	Blautia sp. BIOML-A1	17	[unknown group F]		X
GCF_013304465.1_ASM1330446v1	Blautia obeum strain MSK.17.81	17	[unknown group F]
GCF_000153905.1_ASM15390v1	Blautia obeum ATCC 29174	18	Blautia obeum		X
GCF_001404535.1_13414_6_21	Blautia obeum strain 2789STDY5608837	18	Blautia obeum
GCF_001405215.1_14207_7_44	Blautia obeum strain 2789STDY5834921	18	Blautia obeum
GCF_003436075.1_ASM343607v1	Blautia obeum strain TM09-13AC	18	Blautia obeum
GCF_003437665.1_ASM343766v1	Blautia obeum strain TF09-10AC	18	Blautia obeum
GCF_003438845.1_ASM343884v1	Blautia obeum strain OM06-11AA	18	Blautia obeum
GCF_003439215.1_ASM343921v1	Blautia obeum strain OM03-6	18	Blautia obeum
GCF_003457595.1_ASM345759v1	Blautia obeum strain AF29-2BH	18	Blautia obeum
GCF_003458635.1_ASM345863v1	Blautia obeum strain AF24-10LB	18	Blautia obeum
GCF_003459025.1_ASM345902v1	Blautia obeum strain AF25-21	18	Blautia obeum
GCF_003459375.1_ASM345937v1	Blautia obeum strain AF21-24	18	Blautia obeum
GCF_003463085.1_ASM346308v1	Blautia obeum strain OF03-14	18	Blautia obeum
GCF_003464105.1_ASM346410v1	Blautia obeum strain AM54-7NE	18	Blautia obeum
GCF_003464645.1_ASM346464v1	Blautia obeum strain AF14-23	18	Blautia obeum
GCF_003465235.1_ASM346523v1	Blautia obeum strain AF14-52	18	Blautia obeum
GCF_003467325.1_ASM346732v1	Blautia obeum strain AM41-5	18	Blautia obeum
GCF_003467455.1_ASM346745v1	Blautia obeum strain AM39-5AC	18	Blautia obeum
GCF_003467675.1_ASM346767v1	Blautia obeum strain AM37-4AC	18	Blautia obeum
GCF_003468995.1_ASM346899v1	Blautia obeum strain AM29-25AC	18	Blautia obeum
GCF_003469155.1_ASM346915v1	Blautia obeum strain AM34-12	18	Blautia obeum
GCF_003469945.1_ASM346994v1	Blautia obeum strain AM27-32LB	18	Blautia obeum
GCF_003470555.1_ASM347055v1	Blautia obeum strain AM18-2AC	18	Blautia obeum
GCF_003471125.1_ASM347112v1	Blautia obeum strain AM22-9LB	18	Blautia obeum
GCF_003474255.1_ASM347425v1	Blautia obeum strain AF39-4	18	Blautia obeum
GCF_003474705.1_ASM347470v1	Blautia obeum strain AF37-6AC	18	Blautia obeum
GCF_003475275.1_ASM347527v1	Blautia obeum strain AF35-14AC	18	Blautia obeum
GCF_004167815.1_ASM416781v1	Blautia obeum strain af_0058	18	Blautia obeum
GCF_005845175.1_ASM584517v1	Blautia obeum strain 1001271st1_E5	18	Blautia obeum
GCF_009883065.1_ASM988306v1	Blautia obeum strain BIOML-A1	18	Blautia obeum
GCF_013299585.1_ASM1329958v1	Blautia obeum strain MSK.18.40	18	Blautia obeum
GCF_013302195.1_ASM1330219v1	Blautia obeum strain MSK.20.67	18	Blautia obeum
GCF_013302215.1_ASM1330221v1	Blautia obeum strain MSK.20.66	18	Blautia obeum
GCF_013304315.1_ASM1330431v1	Blautia obeum strain MSK.20.89	18	Blautia obeum
GCF_013304525.1_ASM1330452v1	Blautia obeum strain MSK.18.90	18	Blautia obeum
GCF_902167835.1_Ruminococcus_obeum_SSTS_Bg7063	Blautia obeum isolate Ruminococcus_obeum_SSTS_Bg7063	18	Blautia obeum
GCF_902364415.1_MGYG-HGUT-00212	Blautia obeum isolate MGYG-HGUT-00212	18	Blautia obeum
GCF_004210255.1_ASM421025v1	Blautia producta strain PMF1	19	Blautia producta (subspecies coccoides and producta)
GCF_004340925.1_ASM434092v1	Blautia coccoides strain DSM 935	19	Blautia producta (subspecies coccoides and producta)		X
GCF_014131715.1_ASM1413171v1	Blautia producta strain DSM 2950	19	Blautia producta (subspecies coccoides and producta)		X
GCF_900461125.1_49699_D02	Blautia coccoides strain NCTC11035	19	Blautia producta (subspecies coccoides and producta)
GCF_902377405.1_MGYG-HGUT-01689	Blautia producta isolate MGYG-HGUT-01689	19	Blautia producta (subspecies coccoides and producta)
GCF_013302295.1_ASM1330229v1	Blautia schinkii strain MSK.6.32	20	[unknown group J]
GCF_013304825.1_ASM1330482v1	Blautia schinkii strain MSK.6.26	20	[unknown group J]
GCF_013304875.1_ASM1330487v1	Blautia schinkii strain MSK.6.27	20	[unknown group J]
GCF_013304885.1_ASM1330488v1	Blautia schinkii strain MSK.15.25	20	[unknown group J]		X
GCF_013304925.1_ASM1330492v1	Blautia schinkii strain MSK.6.25	20	[unknown group J]
GCF_013304935.1_ASM1330493v1	Blautia schinkii strain MSK.14.32	20	[unknown group J]
GCF_003461245.1_ASM346124v1	Blautia sp. AF19-10LB	21	[unknown group G]		X
GCF_003481595.1_ASM348159v1	Blautia sp. OM07-19	21	[unknown group G]
GCF_013302245.1_ASM1330224v1	Blautia obeum strain MSK.13.37	21	[unknown group G]
GCF_013302255.1_ASM1330225v1	Blautia obeum strain MSK.14.21	21	[unknown group G]
GCF_002161285.1_ASM216128v1	Blautia sp. An81	22	[unknown group H]		X
GCF_002161645.1_ASM216164v1	Blautia sp. An46	22	[unknown group H]
GCF_013304735.1_ASM1330473v1	Blautia luti strain MSK.16.34	23	[unknown group K]		X
GCF_013305105.1_ASM1330510v1	Blautia luti strain MSK.13.40	23	[unknown group K]
GCF_013300155.1_ASM1330015v1	Blautia faecis strain MSK.18.51	24	[unknown group Z]		X
GCF_013302345.1_ASM1330234v1	Blautia faecis strain MSK.17.74	24	[unknown group Z]
GCF_013302375.1_ASM1330237v1	Blautia faecis strain MSK.14.13	24	[unknown group Z]
GCF_013302415.1_ASM1330241v1	Blautia faecis strain MSK.11.45	24	[unknown group Z]
GCF_013304475.1_ASM1330447v1	Blautia faecis strain MSK.18.27	24	[unknown group Z]
GCF_013302155.1_ASM1330215v1	Blautia producta strain MSK.4.17	25	[unknown group L]		X
GCF_013302185.1_ASM1330218v1	Blautia producta strain MSK.4.13	25	[unknown group L]
GCF_013304335.1_ASM1330433v1	Blautia producta strain MSK.4.14	25	[unknown group L]
GCF_003435675.1_ASM343567v1	Blautia sp. AM23-13AC	26	[unknown group I]		X
GCF_003460565.1_ASM346056v1	Blautia sp. AF32-4BH	26	[unknown group I]
GCF_003460685.1_ASM346068v1	Blautia sp. OF03-13	26	[unknown group I]
GCF_003460955.1_ASM346095v1	Blautia sp. AF26-2	26	[unknown group I]
GCF_003462165.1_ASM346216v1	Blautia sp. AM28-36	26	[unknown group I]
GCF_003477865.1_ASM347786v1	Blautia sp. AF34-10	26	[unknown group I]
GCF_003479105.1_ASM347910v1	Blautia sp. AF19-13LB	26	[unknown group I]
GCF_003479155.1_ASM347915v1	Blautia sp. AF19-1	26	[unknown group I]
GCF_003479185.1_ASM347918v1	Blautia sp. AF17-9LB	26	[unknown group I]
GCF_003479665.1_ASM347966v1	Blautia sp. AF14-40	26	[unknown group I]
GCF_003479865.1_ASM347986v1	Blautia sp. AM47-4	26	[unknown group I]
GCF_003480245.1_ASM348024v1	Blautia sp. AM42-2	26	[unknown group I]
GCF_003480555.1_ASM348055v1	Blautia sp. AM29-29	26	[unknown group I]
GCF_003480695.1_ASM348069v1	Blautia sp. AM28-10	26	[unknown group I]
GCF_003480845.1_ASM348084v1	Blautia sp. TM10-2	26	[unknown group I]
GCF_003480905.1_ASM348090v1	Blautia sp. AM28-27	26	[unknown group I]
GCF_003481175.1_ASM348117v1	Blautia sp. TF12-31AT	26	[unknown group I]
GCF_003481205.1_ASM348120v1	Blautia sp. TF12-12AT	26	[unknown group I]
GCF_003481245.1_ASM348124v1	Blautia sp. TF10-30	26	[unknown group I]
GCF_003481425.1_ASM348142v1	Blautia sp. OM06-15AC	26	[unknown group I]
GCF_003481455.1_ASM348145v1	Blautia sp. OM05-6	26	[unknown group I]
GCF_003482095.1_ASM348209v1	Blautia sp. OF09-25XD	26	[unknown group I]
GCF_003482385.1_ASM348238v1	Blautia sp. OF11-22	26	[unknown group I]
GCF_005844445.1_ASM584444v1	Blautia hansenii strain 1001175st1_E1	27	Blautia caecimuris	99% id vs NR_144607.1
GCF_013302405.1_ASM1330240v1	Blautia caecimuris strain MSK.19.25	27	Blautia caecimuris	99% id vs NR_144607.1	X
GCF_000765245.1_ASM76524v1	Blautia producta strain ER3	28	"Blautia celeris"
GCF_003478165.1_ASM347816v1	Blautia sp. OF01-4LB	28	"Blautia celeris"
GCF_003479705.1_ASM347970v1	Blautia sp. AF13-16	28	"Blautia celeris"
GCF_014287615.1_ASM1428761v1	Blautia sp. NSJ-34	28	"Blautia celeris"		X
GCF_902363525.1_MGYG-HGUT-00123	Blautia producta isolate MGYG-HGUT-00123	28	"Blautia celeris"
GCF_000424085.1_ASM42408v1	Blautia wexlerae AGR2146	29	Blautia wexlerae
GCF_000484655.1_ASM48465v1	Blautia wexlerae DSM 19850	29	Blautia wexlerae		X
GCF_001404455.1_13414_6_22	Blautia obeum strain 2789STDY5608838	29	Blautia wexlerae
GCF_001404735.1_14207_7_34	Blautia wexlerae strain 2789STDY5834911	29	Blautia wexlerae
GCF_001404755.1_13470_2_82	Blautia wexlerae strain 2789STDY5834863	29	Blautia wexlerae
GCF_001404775.1_14207_7_80	Blautia obeum strain 2789STDY5834957	29	Blautia wexlerae
GCF_001405455.1_13470_2_80	Blautia obeum strain 2789STDY5834861	29	Blautia wexlerae
GCF_009876865.1_ASM987686v1	Blautia wexlerae strain BIOML-A1	29	Blautia wexlerae
GCF_009881235.1_ASM988123v1	Blautia wexlerae strain BIOML-A19	29	Blautia wexlerae
GCF_009881255.1_ASM988125v1	Blautia wexlerae strain BIOML-A17	29	Blautia wexlerae
GCF_009881295.1_ASM988129v1	Blautia wexlerae strain BIOML-A16	29	Blautia wexlerae
GCF_009881335.1_ASM988133v1	Blautia wexlerae strain BIOML-A13	29	Blautia wexlerae
GCF_009881345.1_ASM988134v1	Blautia wexlerae strain BIOML-A15	29	Blautia wexlerae
GCF_009881365.1_ASM988136v1	Blautia wexlerae strain BIOML-A14	29	Blautia wexlerae
GCF_009881395.1_ASM988139v1	Blautia wexlerae strain BIOML-A11	29	Blautia wexlerae
GCF_009881405.1_ASM988140v1	Blautia wexlerae strain BIOML-A10	29	Blautia wexlerae
GCF_009881425.1_ASM988142v1	Blautia wexlerae strain BIOML-A9	29	Blautia wexlerae
GCF_009881435.1_ASM988143v1	Blautia wexlerae strain BIOML-A12	29	Blautia wexlerae
GCF_009881475.1_ASM988147v1	Blautia wexlerae strain BIOML-A7	29	Blautia wexlerae
GCF_009881485.1_ASM988148v1	Blautia wexlerae strain BIOML-A8	29	Blautia wexlerae
GCF_009881535.1_ASM988153v1	Blautia wexlerae strain BIOML-A6	29	Blautia wexlerae
GCF_009882995.1_ASM988299v1	Blautia wexlerae strain BIOML-A5	29	Blautia wexlerae
GCF_009883035.1_ASM988303v1	Blautia wexlerae strain BIOML-A3	29	Blautia wexlerae
GCF_009883045.1_ASM988304v1	Blautia wexlerae strain BIOML-A4	29	Blautia wexlerae
GCF_009883115.1_ASM988311v1	Blautia wexlerae strain BIOML-A2	29	Blautia wexlerae
GCF_013299555.1_ASM1329955v1	Blautia wexlerae strain MSK.18.16	29	Blautia wexlerae
GCF_013299815.1_ASM1329981v1	Blautia wexlerae strain MSK.22.17	29	Blautia wexlerae
GCF_013299975.1_ASM1329997v1	Blautia wexlerae strain MSK.20.13	29	Blautia wexlerae
GCF_013299995.1_ASM1329999v1	Blautia wexlerae strain MSK.19.90	29	Blautia wexlerae
GCF_013300045.1_ASM1330004v1	Blautia wexlerae strain MSK.19.41	29	Blautia wexlerae
GCF_013300455.1_ASM1330045v1	Blautia wexlerae strain MSK.18.18	29	Blautia wexlerae
GCF_013301625.1_ASM1330162v1	Blautia wexlerae strain MSK.23.78	29	Blautia wexlerae
GCF_013301645.1_ASM1330164v1	Blautia wexlerae strain MSK.23.75	29	Blautia wexlerae
GCF_013301655.1_ASM1330165v1	Blautia wexlerae strain MSK.23.95	29	Blautia wexlerae
GCF_013301675.1_ASM1330167v1	Blautia wexlerae strain MSK.23.33	29	Blautia wexlerae
GCF_013301695.1_ASM1330169v1	Blautia wexlerae strain MSK.22.83	29	Blautia wexlerae
GCF_013301725.1_ASM1330172v1	Blautia wexlerae strain MSK.22.69	29	Blautia wexlerae
GCF_013301745.1_ASM1330174v1	Blautia wexlerae strain MSK.22.61	29	Blautia wexlerae
GCF_013301765.1_ASM1330176v1	Blautia wexlerae strain MSK.22.49	29	Blautia wexlerae
GCF_013301775.1_ASM1330177v1	Blautia wexlerae strain MSK.22.59	29	Blautia wexlerae
GCF_013301825.1_ASM1330182v1	Blautia wexlerae strain MSK.22.27	29	Blautia wexlerae
GCF_013301845.1_ASM1330184v1	Blautia wexlerae strain MSK.20.76	29	Blautia wexlerae
GCF_013301855.1_ASM1330185v1	Blautia wexlerae strain MSK.22.10	29	Blautia wexlerae
GCF_013301875.1_ASM1330187v1	Blautia wexlerae strain MSK.21.6	29	Blautia wexlerae
GCF_013301885.1_ASM1330188v1	Blautia wexlerae strain MSK.21.40	29	Blautia wexlerae
GCF_013301925.1_ASM1330192v1	Blautia wexlerae strain MSK.20.44	29	Blautia wexlerae
GCF_013301935.1_ASM1330193v1	Blautia wexlerae strain MSK.18.42	29	Blautia wexlerae
GCF_013301945.1_ASM1330194v1	Blautia wexlerae strain MSK.17.7	29	Blautia wexlerae
GCF_013301985.1_ASM1330198v1	Blautia wexlerae strain MSK.18.71	29	Blautia wexlerae
GCF_013302025.1_ASM1330202v1	Blautia wexlerae strain MSK.15.46	29	Blautia wexlerae
GCF_013302035.1_ASM1330203v1	Blautia wexlerae strain MSK.15.6	29	Blautia wexlerae
GCF_013302045.1_ASM1330204v1	Blautia wexlerae strain MSK.15.30	29	Blautia wexlerae
GCF_013302085.1_ASM1330208v1	Blautia wexlerae strain MSK.15.27	29	Blautia wexlerae
GCF_013302095.1_ASM1330209v1	Blautia wexlerae strain MSK.15.15	29	Blautia wexlerae
GCF_013302125.1_ASM1330212v1	Blautia wexlerae strain MSK.14.2	29	Blautia wexlerae
GCF_013302135.1_ASM1330213v1	Blautia wexlerae strain MSK.14.18	29	Blautia wexlerae
GCF_013304405.1_ASM1330440v1	Blautia wexlerae strain MSK.21.50	29	Blautia wexlerae
GCF_013304535.1_ASM1330453v1	Blautia wexlerae strain MSK.18.3	29	Blautia wexlerae
GCF_013304625.1_ASM1330462v1	Blautia wexlerae strain MSK.19.7	29	Blautia wexlerae
GCF_013304685.1_ASM1330468v1	Blautia wexlerae strain MSK.19.37	29	Blautia wexlerae
GCF_013304785.1_ASM1330478v1	Blautia wexlerae strain MSK.18.96	29	Blautia wexlerae
GCF_013304855.1_ASM1330485v1	Blautia wexlerae strain MSK.18.55	29	Blautia wexlerae
GCF_900078295.2_PRJEB13136	Blautia sp. Marseille-P2398	29	Blautia wexlerae
GCF_902167525.1_Blautia_wexlerae_LFYP_14	Blautia wexlerae isolate Blautia_wexlerae_LFYP_14	29	Blautia wexlerae
GCF_013300825.1_ASM1330082v1	Blautia wexlerae strain MSK.20.46	30	[unknown group X]		X
GCF_013300855.1_ASM1330085v1	Blautia wexlerae strain MSK.20.14	30	[unknown group X]
GCF_001689125.2_ASM168912v2	Blautia sp. YL58	31	[unknown group Y]
GCF_002221555.2_ASM222155v2	Blautia coccoides strain YL58	31	[unknown group Y]		X
GCF_013112015.1_ASM1311201v1	Blautia producta strain SCSK	31	[unknown group Y]
GCF_900120195.1_PRJEB18016	Blautia sp. Strain Marseille-P3087T	32	[unknown group X]		X
GCF_013317245.1_ASM1331724v1	Blautia sp. MSK.20.85	33	[unknown group W]		X
